# Supplementary material for: α-Synuclein oligomers form by secondary nucleation
Source: Nat Commun. 2024 Aug 17;15:7083. doi: 10.1038/s41467-024-50692-4 (PMC11330488; doi:10.1038/s41467-024-50692-4)
Supplement: Supplementary file 4 — Source Data [file 41467_2024_50692_MOESM4_ESM.xlsx]

## Sheet: Figure 2+3
Experimental data (plotted in 2a, 2b, and 3c)
Percentage seeds		0		0		0.1		0.1		0.1		1		1		1		10		10
Column type	Time /h	Fraction aggregated	Time /h	Fraction aggregated	Time /h	Fraction aggregated	Time /h	Fraction aggregated	Time /h	Fraction aggregated	Time /h	Fraction aggregated	Time /h	Fraction aggregated	Time /h	Fraction aggregated	Time /h	Fraction aggregated	Time /h	Fraction aggregated
	7.3	-0.00992698	7.3	-0.00354221	2.9	-0.017167	2.9	0.00156968	5	0.00508659	0.4	-0.0139255	0.4	0.0148848	1.4	-0.0126058	0.2	0.1	0.2	0.1
	7.4	-0.0312187	7.4	0.000286202	3	0.0326634	3	0.00191908	5.1	-0.015214	0.5	-0.0162728	0.5	0.00183689	1.5	-0.0113179	0.3	0.0664842	0.3	0.113215
	7.5	0.0116765	7.5	-0.0235206	3.1	0.0376047	3.1	-0.0365411	5.2	-0.0281958	0.6	0.00972322	0.6	-0.0190501	1.6	-0.00570444	0.4	0.0821571	0.4	0.107999
	7.6	-0.00415932	7.6	-0.0328593	3.2	0.028682	3.2	0.0106715	5.3	0.00914854	0.7	0.0553126	0.7	0.0513382	1.7	0.0136852	0.5	0.115681	0.5	0.134133
	7.7	0.0503905	7.7	0.0429749	3.3	-0.0565163	3.3	-0.00143516	5.4	0.0328249	0.8	0.0455641	0.8	0.0385051	1.8	0.0355973	0.6	0.133344	0.6	0.186178
	7.8	0.027815	7.8	0.00431904	3.4	0.00830887	3.4	0.0423272	5.5	-0.00699863	0.9	0.0129815	0.9	-0.0117268	1.9	0.00175652	0.7	0.188043	0.7	0.161599
	7.9	-0.0103488	7.9	0.0301701	3.5	0.0236172	3.5	0.00325553	5.6	0.0173914	1	0.000622855	1	-0.0144171	2	0.0255694	0.8	0.163389	0.8	0.196115
	8	0.0243581	8	0.0193911	3.6	-0.0302993	3.6	-0.0196651	5.7	0.00507744	1.1	-0.00246899	1.1	-0.00771268	2.1	0.0136052	0.9	0.177219	0.9	0.155299
	8.1	-0.0212422	8.1	-0.00404399	3.7	-0.0142593	3.7	-0.00192432	5.8	-0.0205019	1.2	0.0018666	1.2	0.0535902	2.2	0.0281897	1	0.177417	1	0.255753
	8.2	-0.037344	8.2	-0.0331752	3.8	-0.0126344	3.8	-0.00017732	5.9	0.00138143	1.3	0.00659634	1.3	-0.00724852	2.3	0.0112248	1.1	0.208246	1.1	0.212424
	8.3	0.0473278	8.3	0.0163432	3.9	0.00355769	3.9	0.00174438	6	0.0272443	1.4	0.00995095	1.4	-0.00706802	2.4	0.005487	1.2	0.240849	1.2	0.253743
	8.4	0.0522886	8.4	0.0294082	4	-0.0329219	4	-0.00315595	6.1	-0.00735542	1.5	0.0843655	1.5	0.0340183	2.5	-0.0197026	1.3	0.213955	1.3	0.238742
	8.5	-0.0555548	8.5	0.014141	4.1	-0.0308124	4.1	-0.00786412	6.2	0.0147566	1.6	0.00842692	1.6	0.00475934	2.6	0.0279587	1.4	0.242373	1.4	0.23442
	8.6	0.00570714	8.6	-0.00145145	4.2	-0.0313065	4.2	-0.0345321	6.3	0.0233105	1.7	0.0300173	1.7	0.0370353	2.7	0.0367254	1.5	0.268096	1.5	0.243025
	8.7	0.0175267	8.7	0.00716248	4.3	0.0320078	4.3	0.0307271	6.4	0.0150951	1.8	0.0255854	1.8	0.0370611	2.8	-0.00416784	1.6	0.296057	1.6	0.226819
	8.8	0.0256418	8.8	0.0110374	4.4	0.0333381	4.4	0.0539884	6.5	-0.0134483	1.9	0.00838313	1.9	0.0359093	2.9	-0.0071167	1.7	0.376901	1.7	0.403164
	8.9	0.0399372	8.9	0.0207849	4.5	-0.0560507	4.5	-0.0243995	6.6	-0.0193492	2	0.0404578	2	0.00960719	3	-0.0129078	1.8	0.354468	1.8	0.260546
	9	0.00642237	9	0.0189265	4.6	0.0283209	4.6	-0.0311604	6.7	-0.0176292	2.1	0.0316815	2.1	0.00392558	3.1	-0.00662818	1.9	0.363045	1.9	0.30716
	9.1	-0.0129254	9.1	-0.0274977	4.7	0.0393151	4.7	0.00963208	6.8	0.00391557	2.2	0.0517391	2.2	0.00627215	3.2	0.0380399	2	0.379424	2	0.397693
	9.2	0.0237529	9.2	-0.0254348	4.8	-0.0356871	4.8	-0.0357986	6.9	0.0201359	2.3	0.0285283	2.3	0.0306317	3.3	0.0460782	2.1	0.412932	2.1	0.360569
	9.3	-0.0397464	9.3	-0.0175921	4.9	0.0261828	4.9	0.0470004	7	-0.013183	2.4	0.0322333	2.4	0.0301332	3.4	0.043156	2.2	0.430525	2.2	0.408451
	9.4	0.0252658	9.4	0.0043748	5	-0.00337904	5	0.0257744	7.1	0.0331543	2.5	0.0236322	2.5	-0.00356107	3.5	0.0553689	2.3	0.485509	2.3	0.54047
	9.5	0.0209011	9.5	0.0115577	5.1	-0.027154	5.1	-0.00549693	7.2	0.0564922	2.6	0.00918018	2.6	0.0508396	3.6	0.0511943	2.4	0.508484	2.4	0.395906
	9.6	-0.0120635	9.6	0.0144848	5.2	-0.00769312	5.2	-0.0156994	7.3	0.0512227	2.7	0.0137698	2.7	0.0487681	3.7	0.0578115	2.5	0.512325	2.5	0.445216
	9.7	0.0295664	9.7	0.0299564	5.3	0.000355389	5.3	-0.0357462	7.4	0.0484964	2.8	-0.000778549	2.8	0.00163059	3.8	0.0661873	2.6	0.670888	2.6	0.484437
	9.8	0.0101452	9.8	-0.0145164	5.4	0.0376522	5.4	0.00355252	7.5	0.017245	2.9	0.0379965	2.9	0.0071145	3.9	0.0620838	2.7	0.651236	2.7	0.606448
	9.9	-0.00182108	9.9	-0.0128159	5.5	-0.0501972	5.5	-0.0047894	7.6	0.0264759	3	0.0643079	3	0.0625724	4	0.0366721	2.8	0.582715	2.8	0.605108
	10	0.0257518	10	-0.00638564	5.6	0.0179538	5.6	0.0114839	7.7	0.0576175	3.1	0.0542353	3.1	0.0582747	4.1	0.0979408	2.9	0.669914	2.9	0.643612
	10.1	-0.0312279	10.1	-0.000178411	5.7	0.0103709	5.7	-0.0239802	7.8	0.00423577	3.2	0.0465801	3.2	0.0539254	4.2	0.0767037	3	0.616765	3	0.647838
	10.2	-0.00684601	10.2	0.0320472	5.8	0.00292103	5.8	0.00575374	7.9	0.0581298	3.3	0.0302626	3.3	0.0153404	4.3	0.116247	3.1	0.625109	3.1	0.716145
	10.3	-0.0187206	10.3	0.0280329	5.9	0.0084324	5.9	-0.016538	8	0.0193583	3.4	0.0386009	3.4	0.0710046	4.4	0.128833	3.2	0.70405	3.2	0.725914
	10.4	0.0115848	10.4	0.00555492	6	-0.00104146	6	0.0218611	8.1	0.0258538	3.5	0.0607781	3.5	0.0372416	4.5	0.157682	3.3	0.774802	3.3	0.720786
	10.5	-0.0302834	10.5	0.0387376	6.1	0.055013	6.1	0.058749	8.2	0.0793727	3.6	0.0549273	3.6	0.0428888	4.6	0.225941	3.4	0.805407	3.4	0.80076
	10.6	-0.0401499	10.6	0.0327162	6.2	0.00392828	6.2	-0.00396831	8.3	0.0388996	3.7	0.0540689	3.7	0.0255604	4.7	0.145513	3.5	0.820141	3.5	0.742582
	10.7	-0.0528589	10.7	0.0166313	6.3	0.0116062	6.3	0.030631	8.4	0.0774607	3.8	0.0529653	3.8	0.0266864	4.8	0.169175	3.6	0.784473	3.6	0.856769
	10.8	0.0548011	10.8	0.0167428	6.4	0.0196452	6.4	0.0473673	8.5	0.0394485	3.9	0.0909696	3.9	0.0552147	4.9	0.154076	3.7	0.820365	3.7	0.84495
	10.9	0.0140423	10.9	-0.00757505	6.5	-0.0118267	6.5	0.0258966	8.6	0.0724107	4	0.0580629	4	0.0511405	5	0.266843	3.8	0.886889	3.8	0.843219
	11	0.00858639	11	0.0208964	6.6	-0.00975513	6.6	0.0259491	8.7	0.0774607	4.1	0.0587198	4.1	0.0871039	5.1	0.252472	3.9	0.828072	3.9	0.917236
	11.1	-0.014796	11.1	-0.0282132	6.7	0.0072351	6.7	0.0258006	8.8	0.0867007	4.2	0.0629503	4.2	0.118366	5.2	0.29237	4	0.896525	4	0.867743
	11.2	-0.022636	11.2	0.0460692	6.8	0.0113116	6.8	0.0480311	8.9	0.0326328	4.3	0.0682494	4.3	0.024804	5.3	0.300995	4.1	0.868391	4.1	0.855636
	11.3	-0.015117	11.3	0.0389885	6.9	-0.00185866	6.9	0.0306922	9	0.0511403	4.4	0.0567403	4.4	0.0780787	5.4	0.303535	4.2	0.89488	4.2	0.89851
	11.4	-0.0179412	11.4	0.0231266	7	0.0227145	7	0.0473411	9.1	0.0345174	4.5	0.111623	4.5	0.0697669	5.5	0.241369	4.3	0.954308	4.3	0.869465
	11.5	-0.00529635	11.5	0.0282745	7.1	0.0218117	7.1	0.142753	9.2	0.0795465	4.6	0.0715076	4.6	0.0985359	5.6	0.294386	4.4	0.878553	4.4	0.940834
	11.6	0.0425597	11.6	0.0181552	7.2	0.0048215	7.2	0.137975	9.3	0.104723	4.7	0.0836385	4.7	0.11571	5.7	0.328334	4.5	0.905584	4.5	0.919987
	11.7	0.00677998	11.7	0.0260165	7.3	0.0541768	7.3	0.135224	9.4	0.109993	4.8	0.0318742	4.8	0.150298	5.8	0.344188	4.6	0.882126	4.6	0.926439
	11.8	0.0268063	11.8	0.0301515	7.4	0.0506609	7.4	0.166984	9.5	0.0387989	4.9	0.0919681	4.9	0.23853	5.9	0.44691	4.7	0.919586	4.7	0.922723
	11.9	0.0540216	11.9	0.0494887	7.5	0.0291286	7.5	0.0367805	9.6	0.144657	5	0.11101	5	0.240172	6	0.418363	4.8	0.94406	4.8	0.930921
	12	0.0486849	12	0.0278935	7.6	0.0644869	7.6	0.138587	9.7	0.0991701	5.1	0.0554703	5.1	0.123953	6.1	0.478317	4.9	0.937524	4.9	0.967534
	12.1	0.00458846	12.1	0.0390535	7.7	0.0610565	7.7	0.107499	9.8	0.144208	5.2	0.177016	5.2	0.0929574	6.2	0.490912	5	0.939143	5	0.94577
	12.2	0.00101232	12.2	-0.00779807	7.8	0.00907856	7.8	0.14057	9.9	0.201323	5.3	0.135858	5.3	0.162005	6.3	0.55576	5.1	0.93699	5.1	0.944215
	12.3	-0.0142459	12.3	0.0101732	7.9	0.00389027	7.9	0.185537	10	0.096572	5.4	0.11171	5.4	0.165666	6.4	0.557989	5.2	0.952043	5.2	0.93644
	12.4	-0.0373073	12.4	-0.00934058	8	0.0582533	8	0.0984146	10.1	0.118419	5.5	0.14022	5.5	0.13884	6.5	0.541762	5.3	0.950148	5.3	0.93967
	12.5	0.0514175	12.5	0.0284696	8.1	0.0462993	8.1	0.206528	10.2	0.161453	5.6	0.155145	5.6	0.125508	6.6	0.612987	5.4	0.960749	5.4	0.936719
	12.6	-0.0392329	12.6	0.00564784	8.2	0.0552886	8.2	0.129922	10.3	0.180061	5.7	0.191345	5.7	0.147521	6.7	0.635859	5.5	0.97079	5.5	0.968236
	12.7	-7.88584e-05	12.7	0.0215097	8.3	0.0548325	8.3	0.15548	10.4	0.234642	5.8	0.200612	5.8	0.200745	6.8	0.638674	5.6	0.964538	5.6	0.938521
	12.8	0.042468	12.8	0.00444914	8.4	0.0440663	8.4	0.12752	10.5	0.203893	5.9	0.192317	5.9	0.285934	6.9	0.669948	5.7	0.960672	5.7	0.943705
	12.9	0.0013516	12.9	0.0269736	8.5	0.0257932	8.5	0.220189	10.6	0.250569	6	0.157633	6	0.228559	7	0.717032	5.8	0.961696	5.8	0.971235
	13	-0.0155938	13	0.0245948	8.6	0.0934596	8.6	0.253234	10.7	0.14645	6.1	0.149557	6.1	0.197538	7.1	0.728073	5.9	0.979841	5.9	0.956808
	13.1	-0.00813892	13.1	-0.0111805	8.7	0.0864754	8.7	0.140351	10.8	0.222355	6.2	0.194814	6.2	0.240619	7.2	0.774926	6	0.963238	6	0.954383
	13.2	0.0457965	13.2	0.0421664	8.8	0.0334616	8.8	0.195321	10.9	0.188304	6.3	0.258761	6.3	0.261592	7.3	0.788586	6.1	0.974536	6.1	0.957191
	13.3	0.0530955	13.3	0.0101081	8.9	0.0668625	8.9	0.2246	11	0.259178	6.4	0.212795	6.4	0.253701	7.4	0.762953	6.2	0.973115	6.2	0.992983
	13.4	0.035875	13.4	-0.00652503	9	0.0559253	9	0.24373	11.1	0.201753	6.5	0.260811	6.5	0.261093	7.5	0.856277	6.3	0.996237	6.3	0.997074
	13.5	-0.0385177	13.5	0.0390071	9.1	0.0326254	9.1	0.178384	11.2	0.25239	6.6	0.275184	6.6	0.369955	7.6	0.892107	6.4	0.995849	6.4	1.00612
	13.6	0.0353799	13.6	0.00550845	9.2	0.0571986	9.2	0.242594	11.3	0.288042	6.7	0.263316	6.7	0.423857	7.7	0.799662	6.5	0.998898	6.5	0.985135
	13.7	0.0106679	13.7	0.0255519	9.3	0.0965099	9.3	0.231702	11.4	0.336547	6.8	0.251203	6.8	0.352377	7.8	0.797184	6.6	0.987178	6.6	0.994299
	13.8	-0.000720729	13.8	0.0231638	9.4	0.0735331	9.4	0.286409	11.5	0.32792	6.9	0.285747	6.9	0.420582	7.9	0.867921	6.7	0.997175	6.7	0.984051
	13.9	0.00642237	13.9	0.0255426	9.5	0.0850405	9.5	0.24884	11.6	0.305122	7	0.323646	7	0.432427	8	0.821965	6.8	0.984336	6.8	0.986108
	14	0.0562132	14	0.0256727	9.6	0.104435	9.6	0.337631	11.7	0.329421	7.1	0.277374	7.1	0.399102	8.1	0.875551	6.9	1.00364	6.9	0.968412
	14.1	-0.00446192	14.1	0.0336268	9.7	0.107	9.7	0.224277	11.8	0.283193	7.2	0.325153	7.2	0.433639	8.2	0.890109	7	0.99535	7	0.996699
	14.2	0.0191314	14.2	0.0171981	9.8	0.114403	9.8	0.29379	11.9	0.388868	7.3	0.337301	7.3	0.441203	8.3	0.931952	7.1	0.993903	7.1	1.0044
	14.3	0.0800724	14.3	0.0743177	9.9	0.135422	9.9	0.290445	12	0.287035	7.4	0.359067	7.4	0.599523	8.4	0.983335	7.2	0.976456	7.2	0.983165
	14.4	0.0023144	14.4	0.0107586	10	0.0753006	10	0.319786	12.1	0.428344	7.5	0.360127	7.5	0.546239	8.5	0.895616	7.3	0.978118	7.3	0.972973
	14.5	0.0196907	14.5	0.0737415	10.1	0.111809	10.1	0.348244	12.2	0.374715	7.6	0.410735	7.6	0.502609	8.6	0.918523	7.4	0.991079	7.4	0.978931
	14.6	-0.00509462	14.6	0.0636223	10.2	0.0864279	10.2	0.382119	12.3	0.431957	7.7	0.3455	7.7	0.640291	8.7	0.893129	7.5	0.988452	7.5	0.993262
	14.7	0.0105945	14.7	0.0533543	10.3	0.121121	10.3	0.383079	12.4	0.448461	7.8	0.481839	7.8	0.619258	8.8	0.911515	7.6	0.981666	7.6	0.991659
	14.8	0.0457874	14.8	0.0230615	10.4	0.138045	10.4	0.390644	12.5	0.426569	7.9	0.444544	7.9	0.634223	8.9	0.916427	7.7	0.998295	7.7	0.992863
	14.9	-0.00990864	14.9	0.060054	10.5	0.180929	10.5	0.396016	12.6	0.459549	8	0.420781	8	0.626744	9	0.910724	7.8	0.99473	7.8	0.986619
	15	0.00622981	15	0.087299	10.6	0.124732	10.6	0.450889	12.7	0.423916	8.1	0.508947	8.1	0.693067	9.1	0.961921	7.9	1.00735	7.9	0.995902
	15.1	-0.00978944	15.1	0.0407447	10.7	0.124048	10.7	0.44957	12.8	0.5166	8.2	0.486201	8.2	0.708685	9.2	0.925548	8	0.996082	8	0.984122
	15.2	0.0700501	15.2	0.0873268	10.8	0.148412	10.8	0.386242	12.9	0.403725	8.3	0.532946	8.3	0.699256	9.3	0.928604	8.1	0.989615	8.1	0.979633
	15.3	0.0173525	15.3	0.0443687	10.9	0.13795	10.9	0.48175	13	0.503051	8.4	0.521586	8.4	0.66808	9.4	0.960473	8.2	1.00722	8.2	0.991515
	15.4	0.00618396	15.4	0.059227	11	0.217542	11	0.535086	13.1	0.61695	8.5	0.533568	8.5	0.739655	9.5	0.922946	8.3	0.979255	8.3	0.98736
	15.5	0.0527379	15.5	0.07665	11.1	0.170932	11.1	0.507405	13.2	0.569698	8.6	0.578816	8.6	0.756553	9.6	0.946413	8.4	0.993516	8.4	0.985694
	15.6	0.0523986	15.6	0.0481971	11.2	0.17805	11.2	0.537069	13.3	0.56548	8.7	0.576477	8.7	0.775678	9.7	0.936713	8.5	1.01826	8.5	0.990933
	15.7	0.062907	15.7	0.066094	11.3	0.1282	11.3	0.523748	13.4	0.50241	8.8	0.615375	8.8	0.764899	9.8	0.953492	8.6	1.00485	8.6	0.990798
	15.8	0.029869	15.8	0.0650719	11.4	0.237972	11.4	0.499858	13.5	0.607289	8.9	0.593426	8.9	0.770246	9.9	0.952568	8.7	1.00346	8.7	0.989107
	15.9	0.0355816	15.9	0.0952903	11.5	0.199886	11.5	0.514725	13.6	0.633984	9	0.61583	9	0.778068	10	0.94993	8.8	0.995074	8.8	0.995248
	16	0.0234228	16	0.0805156	11.6	0.145827	11.6	0.540702	13.7	0.6336	9.1	0.621165	9.1	0.830861	10.1	0.955472	8.9	0.999371	8.9	1.00073
	16.1	0.0599177	16.1	0.0664285	11.7	0.229001	11.7	0.538239	13.8	0.602669	9.2	0.643009	9.2	0.784712	10.2	0.965021	9	0.995393	9	1.00143
	16.2	0.0316846	16.2	0.0683706	11.8	0.210272	11.8	0.62558	13.9	0.6725	9.3	0.689483	9.3	0.798001	10.3	0.965598	9.1	1.00229	9.1	1.01328
	16.3	0.0618433	16.3	0.107835	11.9	0.205987	11.9	0.59755	14	0.655108	9.4	0.689238	9.4	0.793797	10.4	0.963288	9.2	1.00098	9.2	0.995519
	16.4	0.0139964	16.4	0.0998528	12	0.222511	12	0.623432	14.1	0.719349	9.5	0.697541	9.5	0.835313	10.5	0.962516	9.3	1.00488	9.3	0.995176
	16.5	0.0760928	16.5	0.143777	12.1	0.21719	12.1	0.641731	14.2	0.761378	9.6	0.737831	9.6	0.818948	10.6	0.967978	9.4	0.997632	9.4	0.993693
	16.6	0.114192	16.6	0.0851153	12.2	0.276048	12.2	0.670251	14.3	0.742331	9.7	0.691953	9.7	0.817744	10.7	0.977091	9.5	0.995109	9.5	0.996595
	16.7	0.0804942	16.7	0.134903	12.3	0.221466	12.3	0.673571	14.4	0.739165	9.8	0.742614	9.8	0.845086	10.8	0.974578	9.6	1.00361	9.6	0.995391
	16.8	0.098274	16.8	0.194337	12.4	0.312955	12.4	0.68552	14.5	0.767132	9.9	0.724141	9.9	0.817014	10.9	0.972553	9.7	0.999104	9.7	1.00123
	16.9	0.0824657	16.9	0.119552	12.5	0.269111	12.5	0.668862	14.6	0.730593	10	0.795709	10	0.873013	11	0.986977	9.8	0.995729	9.8	0.995527
	17	0.0595876	17	0.175418	12.6	0.267182	12.6	0.679545	14.7	0.769904	10.1	0.789736	10.1	0.83044	11.1	1.00332	9.9	1.0033	9.9	0.995567
	17.1	0.100942	17.1	0.120305	12.7	0.290871	12.7	0.695819	14.8	0.769639	10.2	0.763749	10.2	0.849513	11.2	0.9806	10	0.99088	10	1.01571
	17.2	0.117961	17.2	0.146853	12.8	0.359459	12.8	0.734663	14.9	0.78069	10.3	0.762943	10.3	0.857026	11.3	0.960313	10.1	1.00609	10.1	1.0064
	17.3	0.0937534	17.3	0.156917	12.9	0.308897	12.9	0.742874	15	0.768358	10.4	0.767865	10.4	0.85039	11.4	0.974782	10.2	1.004	10.2	1.00136
	17.4	0.0910209	17.4	0.141538	13	0.324006	13	0.710153	15.1	0.809362	10.5	0.781713	10.5	0.867375	11.5	0.981266	10.3	1.00455	10.3	0.998517
	17.5	0.108883	17.5	0.153116	13.1	0.340521	13.1	0.771743	15.2	0.849634	10.6	0.783824	10.6	0.88221	11.6	0.968911
	17.6	0.120409	17.6	0.17354	13.2	0.385762	13.2	0.755758	15.3	0.843166	10.7	0.794404	10.7	0.888588	11.7	0.978175
	17.7	0.160627	17.7	0.181783	13.3	0.486098	13.3	0.791947	15.4	0.848755	10.8	0.818377	10.8	0.889525	11.8	0.98616
	17.8	0.166587	17.8	0.174265	13.4	0.367879	13.4	0.803355	15.5	0.788942	10.9	0.810319	10.9	0.873116	11.9	0.994038
	17.9	0.144076	17.9	0.173921	13.5	0.398087	13.5	0.831726	15.6	0.857584	11	0.859789	11	0.900948	12	0.983016
	18	0.110983	18	0.230149	13.6	0.430338	13.6	0.796926	15.7	0.8559	11.1	0.813358	11.1	0.883972	12.1	0.988993
	18.1	0.153457	18.1	0.221712	13.7	0.433987	13.7	0.813706	15.8	0.869175	11.2	0.841474	11.2	0.902642	12.2	0.97384
	18.2	0.134787	18.2	0.227872	13.8	0.450084	13.8	0.819934	15.9	0.859331	11.3	0.862986	11.3	0.922093	12.3	0.985387
	18.3	0.196865	18.3	0.195368	13.9	0.53913	13.9	0.827831	16	0.924551	11.4	0.869362	11.4	0.908882	12.4	0.992653
	18.4	0.210776	18.4	0.200042	14	0.529704	14	0.84213	16.1	0.898441	11.5	0.85329	11.5	0.928093	12.5	0.981115
	18.5	0.146176	18.5	0.217381	14.1	0.578651	14.1	0.800132	16.2	0.894635	11.6	0.864772	11.6	0.905014	12.6	0.986497
	18.6	0.206833	18.6	0.231812	14.2	0.594624	14.2	0.840889	16.3	0.87589	11.7	0.877473	11.7	0.914546	12.7	0.976958
	18.7	0.216387	18.7	0.252404	14.3	0.625497	14.3	0.861714	16.4	0.902448	11.8	0.883437	11.8	0.926133	12.8	0.977891
	18.8	0.167871	18.8	0.223226	14.4	0.611472	14.4	0.855931	16.5	0.920498	11.9	0.886328	11.9	0.923675	12.9	0.988878
	18.9	0.262565	18.9	0.257264	14.5	0.646298	14.5	0.84869	16.6	0.902311	12	0.892984	12	0.908504	13	0.983273
	19	0.220092	19	0.240761	14.6	0.639209	14.6	0.884949	16.7	0.880821	12.1	0.894342	12.1	0.916102	13.1	0.994136
	19.1	0.246335	19.1	0.27793	14.7	0.672895	14.7	0.867365	16.8	0.944111	12.2	0.968327	12.2	0.920469	13.2	0.995513
	19.2	0.239036	19.2	0.294851	14.8	0.604317	14.8	0.873646	16.9	0.911304	12.3	0.932863	12.3	0.916902	13.3	0.964896
	19.3	0.256257	19.3	0.31732	14.9	0.652988	14.9	0.862002	17	0.92403	12.4	0.910178	12.4	0.929021	13.4	0.989704
	19.4	0.249068	19.4	0.270031	15	0.626391	15	0.891648	17.1	0.914973	12.5	0.874617	12.5	0.929993	13.5	0.989349
	19.5	0.232361	19.5	0.347148	15.1	0.692869	15.1	0.869077	17.2	0.953067	12.6	0.873128	12.6	0.921904	13.6	0.992591
	19.6	0.23392	19.6	0.340996	15.2	0.700927	15.2	0.886731	17.3	0.96475	12.7	0.862565	12.7	0.928952	13.7	0.983753
	19.7	0.316299	19.7	0.296143	15.3	0.687339	15.3	0.90503	17.4	0.933846	12.8	0.878313	12.8	0.928806	13.8	1.0139
	19.8	0.306029	19.8	0.338376	15.4	0.712748	15.4	0.9089	17.5	0.951393	12.9	0.876605	12.9	0.932915	13.9	0.993799
	19.9	0.308587	19.9	0.339249	15.5	0.770903	15.5	0.901161	17.6	0.935456	13	0.880906	13	0.94292	14	0.991365
	20	0.317133	20	0.324819	15.6	0.756107	15.6	0.901668	17.7	0.967192	13.1	0.899054	13.1	0.93619	14.1	1.0034
	20.1	0.359075	20.1	0.435108	15.7	0.7276	15.7	0.923077	17.8	0.927964	13.2	0.882912	13.2	0.931798	14.2	1.01497
	20.2	0.287314	20.2	0.384651	15.8	0.760336	15.8	0.900873	17.9	0.992635	13.3	0.900079	13.3	0.983473	14.3	1.00635
	20.3	0.340305	20.3	0.369951	15.9	0.717642	15.9	0.895457	18	0.933315	13.4	0.887589	13.4	0.957283	14.4	0.987288
	20.4	0.362816	20.4	0.403533	16	0.706648	16	0.914028	18.1	0.950423	13.5	0.911483	13.5	0.93172	14.5	0.985591
	20.5	0.390508	20.5	0.416124	16.1	0.697145	16.1	0.924099	18.2	0.938942	13.6	0.895691	13.6	0.932382	14.6	0.988727
	20.6	0.398018	20.6	0.42196	16.2	0.704491	16.2	0.91215	18.3	0.939472	13.7	0.890059	13.7	0.943814	14.7	1.00227
	20.7	0.417889	20.7	0.442459	16.3	0.75453	16.3	0.944067	18.4	0.935163	13.8	0.894701	13.8	0.94531	14.8	0.970767
	20.8	0.387317	20.8	0.425658	16.4	0.737559	16.4	0.913268	18.5	0.978381	13.9	0.911238	13.9	0.928927	14.9	1.0007
	20.9	0.36907	20.9	0.507616	16.5	0.823213	16.5	0.918063	18.6	0.949325	14	0.908172	14	0.937694	15	0.994234
	21	0.422657	21	0.492358	16.6	0.802488	16.6	0.920788	18.7	0.95647	14.1	0.906508	14.1	0.944209	15.1	0.985032
	21.1	0.434587	21.1	0.50113	16.7	0.75415	16.7	0.909835	18.8	0.964667	14.2	0.918858	14.2	0.957008	15.2	0.969106
	21.2	0.430249	21.2	0.45478	16.8	0.820163	16.8	0.928589	18.9	0.957221	14.3	0.902391	14.3	0.957017	15.3	0.970483
	21.3	0.433541	21.3	0.498807	16.9	0.81945	16.9	0.916962	19	0.953232	14.4	0.934011	14.4	0.951318	15.4	1.00055
	21.4	0.490548	21.4	0.482945	17	0.838721	17	0.916648	19.1	0.952848	14.5	0.91489	14.5	0.9622	15.5	0.987572
	21.5	0.497151	21.5	0.526888	17.1	0.854466	17.1	0.919749	19.2	0.945172	14.6	0.926758	14.6	0.958315	15.6	1.00299
	21.6	0.430451	21.6	0.563277	17.2	0.874925	17.2	0.947491	19.3	0.952472	14.7	0.924875	14.7	0.952263	15.7	0.982252
	21.7	0.488641	21.7	0.545696	17.3	0.868844	17.3	0.944155	19.4	0.94165	14.8	0.920382	14.8	0.952066	15.8	0.992031
	21.8	0.464378	21.8	0.53579	17.4	0.847121	17.4	0.958358	19.5	0.968812	14.9	0.923115	14.9	0.964598	15.9	0.977047
	21.9	0.515389	21.9	0.576853	17.5	0.886584	17.5	0.954357	19.6	0.972938	15	0.924954	15	0.939095	16	0.991844
	22	0.546116	22	0.613566	17.6	0.864149	17.6	0.93397	19.7	0.967952	15.1	0.924919	15.1	0.94041	16.1	0.997556
	22.1	0.524733	22.1	0.63177	17.7	0.895916	17.7	0.943919	19.8	0.956415	15.2	0.925707	15.2	0.953174	16.2	0.974498
	22.2	0.547776	22.2	0.607461	17.8	0.876255	17.8	0.949981	19.9	0.961411	15.3	0.940772	15.3	0.962415	16.3	0.964585
	22.3	0.536607	22.3	0.661068	17.9	0.922922	17.9	0.948836	20	0.957614	15.4	0.931427	15.4	0.94439	16.4	0.979427
	22.4	0.544319	22.4	0.655363	18	0.959572	18	0.950706	20.1	0.957861	15.5	0.929622	15.5	0.953321	16.5	0.980555
	22.5	0.604453	22.5	0.654787	18.1	0.947238	18.1	0.957973	20.2	0.945117	15.6	0.920995	15.6	0.957369	16.6	1.00581
	22.6	0.575074	22.6	0.646851	18.2	0.946944	18.2	0.946592	20.3	0.976872	15.7	0.950232	15.7	0.94586	16.7	0.995824
	22.7	0.627065	22.7	0.66709	18.3	0.965036	18.3	0.938643	20.4	0.97474	15.8	0.937856	15.8	0.946504	16.8	0.990832
	22.8	0.61111	22.8	0.702419	18.4	0.971327	18.4	0.946216	20.5	0.966031	15.9	0.928186	15.9	0.950733	16.9	0.977793
	22.9	0.635088	22.9	0.660195	18.5	0.975185	18.5	0.957746	20.6	0.958748	16	0.945283	16	0.962991	17	0.978415
	23	0.637142	23	0.693285	18.6	0.936424	18.6	0.943945	20.7	0.959764	16.1	0.934107	16.1	0.960429	17.1	0.967188
	23.1	0.606461	23.1	0.731021	18.7	0.930694	18.7	0.979392	20.8	0.977503	16.2	0.933739	16.2	0.953046	17.2	0.990077
	23.2	0.642277	23.2	0.721171	18.8	0.929497	18.8	0.962044	20.9	0.965427	16.3	0.941806	16.3	0.972789	17.3	0.998959
	23.3	0.670969	23.3	0.765662	18.9	0.94549	18.9	0.952767	21	0.98355	16.4	0.958237	16.4	0.97162	17.4	0.974889
	23.4	0.666357	23.4	0.721282	19	0.963715	19	0.950147	21.1	0.974182	16.5	0.954821	16.5	0.954937	17.5	0.976914
	23.5	0.683357	23.5	0.734784	19.1	0.971004	19.1	0.942137	21.2	0.951786	16.6	0.96683	16.6	0.974921	17.6	0.991489
	23.6	0.702164	23.6	0.749326	19.2	0.94968	19.2	0.947579	21.3	0.982059	16.7	0.965761	16.7	0.965896	17.7	0.982687
	23.7	0.680432	23.7	0.757652	19.3	0.96247	19.3	0.961528	21.4	0.982608	16.8	0.962801	16.8	0.984926	17.8	0.98751
	23.8	0.708106	23.8	0.752328	19.4	0.97947	19.4	0.960218	21.5	0.953955	16.9	0.960252	16.9	0.967503	17.9	0.977944
	23.9	0.689978	23.9	0.804504	19.5	0.971194	19.5	0.951815	21.6	0.992671	17	0.96062	17	0.973133	18	0.971451
	24	0.74903	24	0.799542	19.6	0.964067	19.6	0.965215	21.7	0.980302	17.1	0.958421	17.1	0.97358	18.1	0.980378
	24.1	0.757071	24.1	0.817764	19.7	0.982938	19.7	0.962009	21.8	0.995407	17.2	0.968923	17.2	0.964933	18.2	0.996863
	24.2	0.737256	24.2	0.789896	19.8	0.994978	19.8	0.966088	21.9	0.978628	17.3	0.942761	17.3	0.98031	18.3	0.98632
	24.3	0.730498	24.3	0.831061	19.9	0.925392	19.9	0.971032	22	0.97259	17.4	0.950354	17.4	0.975927	18.4	0.989375
	24.4	0.779188	24.4	0.827502	20	0.929146	20	0.969285	22.1	0.980998	17.5	0.953691	17.5	0.982021	18.5	1.00948
	24.5	0.766736	24.5	0.824714	20.1	0.945784	20.1	0.958445	22.2	0.97968	17.6	0.945397	17.6	0.970924	18.6	0.989313
	24.6	0.777079	24.6	0.843717	20.2	0.92276	20.2	0.978632	22.3	0.984364	17.7	0.952185	17.7	0.974302	18.7	0.980653
	24.7	0.791897	24.7	0.864374	20.3	0.917648	20.3	0.962393	22.4	0.97377	17.8	0.94234	17.8	0.978015	18.8	0.990574
	24.8	0.788936	24.8	0.845631	20.4	0.920346	20.4	0.970019	22.5	0.971959	17.9	0.967942	17.9	0.980895	18.9	1.00114
	24.9	0.798655	24.9	0.865377	20.5	0.932804	20.5	0.971216	22.6	0.979634	18	0.972584	18	0.966678	19	0.981843
	25	0.79529	25	0.879083	20.6	0.929507	20.6	0.958489	22.7	0.994409	18.1	0.96584	18.1	0.988553	19.1	0.994562
	25.1	0.817966	25.1	0.887158	20.7	0.950954	20.7	0.962472	22.8	0.982699	18.2	0.963922	18.2	0.980104	19.2	0.995317
	25.2	0.817921	25.2	0.870321	20.8	0.946459	20.8	0.961659	22.9	0.967165	18.3	0.966514	18.3	0.975574	19.3	0.996126
	25.3	0.823743	25.3	0.903085	20.9	0.957111	20.9	0.987611	23	0.977869	18.4	0.961723	18.4	0.98319	19.4	0.985751
	25.4	0.810347	25.4	0.888013	21	0.964922	21	0.970884	23.1	0.978875	18.5	0.959008	18.5	0.984135	19.5	0.998009
	25.5	0.822625	25.5	0.884194	21.1	0.953975	21.1	0.972657	23.2	0.972581	18.6	0.962678	18.6	0.987436	19.6	0.984508
	25.6	0.843751	25.6	0.887056	21.2	0.945955	21.2	0.971609	23.3	0.985746	18.7	0.963361	18.7	0.988227	19.7	0.995451
	25.7	0.836993	25.7	0.908289	21.3	0.961416	21.3	0.981034	23.4	0.975261	18.8	0.967189	18.8	0.978058	19.8	0.99021
	25.8	0.840212	25.8	0.892613	21.4	0.943846	21.4	0.976387	23.5	0.991976	18.9	0.968231	18.9	1.00036	19.9	0.980502
	25.9	0.819113	25.9	0.885523	21.5	0.93975	21.5	0.97326	23.6	0.997026	19	0.989121	19	0.987393	20	0.989686
	26	0.88043	26	0.884984	21.6	0.940225	21.6	0.981523	23.7	0.98269	19.1	0.975361	19.1	0.985244	20.1	0.986604
	26.1	0.864319	26.1	0.901431	21.7	0.961074	21.7	0.956279	23.8	0.977905	19.2	0.971051	19.2	0.983353	20.2	0.991685
	26.2	0.870866	26.2	0.914236	21.8	0.940425	21.8	0.987655	23.9	0.991793	19.3	0.963361	19.3	0.977182	20.3	0.993346
	26.3	0.890837	26.3	0.916503	21.9	0.987585	21.9	0.968001	24	1.00164	19.4	0.985591	19.4	0.978574	20.4	1.0034
	26.4	0.892662	26.4	0.904219	22	0.961511	22	0.96842	24.1	0.991418	19.5	0.966427	19.5	0.978746	20.5	0.987643
	26.5	0.883236	26.5	0.936268	22.1	0.96648	22.1	0.978867	24.2	0.99376	19.6	0.976701	19.6	0.976709	20.6	0.991294
	26.6	0.88484	26.6	0.927645	22.2	0.963459	22.2	0.969792	24.3	0.999597	19.7	0.987868	19.7	0.985923	20.7	1.01351
	26.7	0.896284	26.7	0.92758	22.3	0.982587	22.3	0.982099	24.4	0.987136	19.8	0.988937	19.8	0.991811	20.8	0.993079
	26.8	0.88816	26.8	0.926223	22.4	0.97203	22.4	0.985375	24.5	0.989734	19.9	0.965428	19.9	0.983508	20.9	1.00161
	26.9	0.893386	26.9	0.928574	22.5	0.95216	22.5	0.988214	24.6	0.979698	20	0.974896	20	0.992843	21	1.00516
	27	0.916118	27	0.938684	22.6	0.972913	22.6	0.994765	24.7	1.00302	20.1	0.97981	20.1	0.984763	21.1	1.00964
	27.1	0.895138	27.1	0.927571	22.7	0.95943	22.7	0.99335	24.8	0.982571	20.2	0.985346	20.2	0.978247	21.2	0.983717
	27.2	0.907049	27.2	0.956785	22.8	0.980914	22.8	0.992643	24.9	0.999633	20.3	0.985643	20.3	0.991484	21.3	1.00145
	27.3	0.892946	27.3	0.940756	22.9	0.947229	22.9	0.971547	25	0.977759	20.4	0.991328	20.4	0.985975	21.4	1.00854
	27.4	0.910772	27.4	0.945133	23	0.962309	23	0.97871	25.1	1.00009	20.5	0.985582	20.5	0.98729	21.5	0.992004
	27.5	0.904958	27.5	0.937272	23.1	0.963677	23.1	0.971547	25.2	0.986231	20.6	0.982981	20.6	0.992903
	27.6	0.926571	27.6	0.950206	23.2	0.972391	23.2	0.99404	25.3	0.996825	20.7	0.97981	20.7	0.988674
	27.7	0.908635	27.7	0.945347	23.3	0.981228	23.3	0.96566	25.4	0.984922	20.8	0.976832	20.8	0.990479
	27.8	0.923087	27.8	0.934382	23.4	0.970642	23.4	0.972596	25.5	0.999651	20.9	0.985827	20.9	0.98062
	27.9	0.924526	27.9	0.94727	23.5	0.963858	23.5	0.978273	25.6	0.988179	21	0.980292	21	0.996392
	28	0.936988	28	0.95357	23.6	0.961606	23.6	1.00041	25.7	0.997794	21.1	0.992869	21.1	0.993186
	28.1	0.930431	28.1	0.969339	23.7	0.972657	23.7	0.983654	25.8	0.995644	21.2	0.982306	21.2	0.988966
	28.2	0.932806	28.2	0.94871	23.8	0.979271	23.8	0.985585	25.9	0.989268	21.3	0.991091	21.3	0.998026
	28.3	0.935484	28.3	0.959081	23.9	0.970462	23.9	0.98085	26	0.977668	21.4	0.972462	21.4	0.994003
	28.4	0.939207	28.4	0.960976	24	0.963848	24	0.988589	26.1	0.979982	21.5	0.988858	21.5	0.989808
	28.5	0.937143	28.5	0.956971	24.1	0.960979	24.1	0.977959	26.2	0.997858	21.6	1.00183	21.6	0.992516
	28.6	0.92084	28.6	0.963615	24.2	0.972419	24.2	1.00091	26.3	0.984703	21.7	0.984225	21.7	0.994459
	28.7	0.930413	28.7	0.946006	24.3	0.987585	24.3	0.96994	26.4	0.982782	21.8	0.986686	21.8	0.99812
	28.8	0.93917	28.8	0.965028	24.4	0.962603	24.4	0.982143	26.5	1.00403	21.9	0.991547	21.9	0.99947
	28.9	0.950971	28.9	0.969962	24.5	0.966879	24.5	0.994145	26.6	0.987164	22	0.986406	22	0.996461
	29	0.934723	29	0.957231	24.6	0.962204	24.6	0.995324	26.7	1.0011	22.1	1.00228	22.1	0.99818
	29.1	0.934604	29.1	0.94937	24.7	0.993201	24.7	0.994765	26.8	0.999478	22.2	0.99082	22.2	0.995335
	29.2	0.960113	29.2	0.964814	24.8	0.984677	24.8	1.00098	26.9	1.00033	22.3	0.990259	22.3	0.989929
	29.3	0.965835	29.3	0.992003	24.9	0.988773	24.9	0.977435	27	0.978152	22.4	0.991056	22.4	0.995017
	29.4	0.945103	29.4	0.964331	25	0.995396	25	0.983261	27.1	0.985608	22.5	0.98849	22.5	0.999349
	29.5	0.952998	29.5	0.970399	25.1	0.98386	25.1	0.993874	27.2	0.988207	22.6	0.991293	22.6	0.991484
	29.6	0.955464	29.6	0.983045	25.2	0.987889	25.2	0.980737	27.3	0.975984	22.7	0.99865	22.7	0.99812
	29.7	0.954144	29.7	0.967695	25.3	0.988992	25.3	0.995071	27.4	0.978061	22.8	0.992107	22.8	1.00815
	29.8	0.962937	29.8	0.983817	25.4	0.989258	25.4	0.9823	27.5	0.994117	22.9	0.994052	22.9	0.97915
	29.9	0.952136	29.9	0.963123	25.5	0.971773	25.5	0.996809	27.6	0.983157	23	0.999044	23	0.999375
	30	0.947927	30	0.982321	25.6	1.00086	25.6	0.988598	27.7	0.994592	23.1	0.992878	23.1	0.995413
	30.1	0.965129	30.1	0.966691	25.7	0.9959	25.7	0.990773	27.8	0.988033	23.2	0.990881	23.2	0.995808
	30.2	0.968641	30.2	0.976801	25.8	0.983993	25.8	0.988589	27.9	0.998352	23.3	0.995637	23.3	0.995481
	30.3	0.964441	30.3	0.974459	25.9	0.996517	25.9	0.997578	28	0.999697	23.4	0.992615	23.4	0.994416
	30.4	0.964579	30.4	0.965706	26	0.993781	26	0.982195	28.1	0.988435	23.5	1.00279	23.5	0.994304
	30.5	0.967797	30.5	0.971857	26.1	0.954583	26.1	1.00155	28.2	0.995013	23.6	0.995191	23.6	0.991381
	30.6	0.967311	30.6	0.989652	26.2	0.989695	26.2	0.983462	28.3	0.980595	23.7	1.00023	23.7	0.99751
	30.7	0.964395	30.7	0.973419	26.3	0.98291	26.3	0.984694	28.4	0.990128	23.8	0.994507	23.8	0.99604
	30.8	0.960434	30.8	0.96802	26.4	0.97259	26.4	0.989122	28.5	0.989863	23.9	1.00243	23.9	1.00302
	30.9	0.973354	30.9	0.970854	26.5	0.972913	26.5	0.980431	28.6	1.00212	24	1.00282	24	0.995782
	31	0.971869	31	0.975305	26.6	0.991016	26.6	0.982134	28.7	1.00236	24.1	0.986248	24.1	0.992791
	31.1	0.965698	31.1	0.975639	26.7	0.986635	26.7	0.984563	28.8	1.00228	24.2	1.00716	24.2	1.00614
	31.2	0.965468	31.2	0.978055	26.8	0.994522	26.8	0.99259	28.9	0.993924	24.3	0.993167	24.3	0.995937
	31.3	0.971667	31.3	0.984857	26.9	0.997306	26.9	0.996696	29	0.997163	24.4	1.00028	24.4	1.00176
	31.4	0.973913	31.4	0.967639	27	0.989353	27	0.999176	29.1	1.00438	24.5	1.00478	24.5	0.999478
	31.5	0.979204	31.5	0.974645	27.1	0.98349	27.1	0.978623	29.2	0.992799	24.6	0.992834	24.6	0.997983
	31.6	0.970255	31.6	0.977163	27.2	0.983699	27.2	0.991079	29.3	0.993988	24.7	1.00083	24.7	1.00023
	31.7	0.975592	31.7	0.985303	27.3	1.00499	27.3	0.984117	29.4	1.00568	24.8	0.9839	24.8	1.00474
	31.8	0.964726	31.8	0.996528	27.4	0.989115	27.4	0.982632	29.5	1.01143	24.9	1.00902	24.9	0.995937
	31.9	0.976105	31.9	0.973511	27.5	1.0135	27.5	1.00129	29.6	0.996001	25	0.998431	25	1.00192
	32	0.97506	32	0.986706	27.6	1.00667	27.6	0.988415			25.1	1.00959	25.1	0.995877
	32.1	0.974528	32.1	0.974199	27.7	1.00218	27.7	0.988502
	32.2	0.978535	32.2	0.988741	27.8	0.981019	27.8	0.980064
	32.3	0.979314	32.3	0.984876	27.9	0.981209	27.9	0.986947
	32.4	0.973345	32.4	0.984272	28	1.00337	28	0.995394
	32.5	0.979158	32.5	1.00104	28.1	0.98634	28.1	1.00522
	32.6	0.979397	32.6	0.976847	28.2	0.998589	28.2	0.992232
	32.7	0.968421	32.7	0.992421	28.3	0.99552	28.3	0.989428
	32.8	0.980745	32.8	0.975732	28.4	1.00748	28.4	0.985323
	32.9	0.974381	32.9	0.96881	28.5	0.999064	28.5	0.986021
	33	0.98566	33	0.980927	28.6	1.0038	28.6	0.997884
	33.1	0.979406	33.1	0.980044	28.7	0.999682	28.7	1.00101
	33.2	0.957711	33.2	0.987403	28.8	1.01635	28.8	0.991262
	33.3	0.988594	33.3	0.993536	28.9	1.00428	28.9	0.989777
	33.4	0.98013	33.4	0.986604	29	0.975593	29	1.00787
	33.5	0.980892	33.5	0.984281	29.1	1.00443	29.1	1.00516
	33.6	0.981625	33.6	0.996092	29.2	0.989761	29.2	0.995368
	33.7	0.979204	33.7	0.99231	29.3	1.00711	29.3	1.01306
	33.8	0.982221	33.8	0.994094	29.4	1.00642	29.4	1.00728
	33.9	0.965569	33.9	0.99887	29.5	1.00777	29.5	0.992066
	34	0.98422	34	0.995748	29.6	0.988602	29.6	0.99715
	34.1	0.983193	34.1	0.984439
	34.2	0.977334	34.2	0.989364
	34.3	0.98665	34.3	0.986781
	34.4	0.980616	34.4	0.98916
	34.5	0.992729	34.5	0.987385
	34.6	0.982349	34.6	0.984328
	34.7	0.980415	34.7	0.989169
	34.8	0.991372	34.8	1.00698
	34.9	0.973666	34.9	0.986781
	35	0.99902	35	1.01075
	35.1	0.983257	35.1	0.999353
	35.2	0.985843	35.2	0.995739
	35.3	0.989364	35.3	0.996556
	35.4	0.985696	35.4	0.990953
	35.5	0.977902	35.5	0.992282
	35.6	0.988493	35.6	0.992189
	35.7	0.992537	35.7	1.00045
	35.8	0.994939	35.8	0.996668
	35.9	0.989144	35.9	0.996835
	36	0.99548	36	1.00976
	36.1	0.996113	36.1	1.01582
	36.2	0.99052	36.2	1.00323
	36.3	0.995059	36.3	1.01009
	36.4	0.996269	36.4	0.999251
	36.5	0.98897	36.5	0.992951
	36.6	0.982817	36.6	0.986353
	36.7	0.9925	36.7	0.992161
	36.8	1.00018	36.8	0.999149
	36.9	0.997149	36.9	1.01786
	37	0.980653	37	1.00437
	37.1	0.994407	37.1	0.990823
	37.2	0.99029	37.2	0.98994
	37.3	0.999753	37.3	0.99138
	37.4	0.994059	37.4	0.990851
	37.5	0.997571	37.5	0.991994
	37.6	0.998928	37.6	0.988295
	37.7	0.990199	37.7	0.997578
	37.8	0.996837	37.8	1.00648
	37.9	1.00255	37.9	1.00464
	38	0.998488	38	0.998851
	38.1	1.0014	38.1	0.996287
	38.2	0.999698	38.2	0.989829
	38.3	0.993756	38.3	0.999037
	38.4	0.98522	38.4	0.993759
	38.5	0.994334	38.5	0.990535
	38.6	0.996113	38.6	1.01031
	38.7	1.00285	38.7	0.997486
	38.8	0.996141	38.8	1.01095
	38.9	0.997012	38.9	0.993713
	39	0.989676	39	1.00409
	39.1	0.985238	39.1	1.00386
	39.2	0.999726	39.2	1.0022
	39.3	1.00419	39.3	0.997021
	39.4	0.981497	39.4	1.0038
	39.5	0.993591	39.5	0.998889
	39.6	1.00327	39.6	0.998424
	39.7	1.00263	39.7	0.994484
	39.8	0.999093	39.8	0.992746
	39.9	0.992555	39.9	1.00329
	40	0.995425	40	0.996315
	40.1	0.971529	40.1	1.00261
	40.2	1.00249	40.2	1.01321
	40.3	0.998002	40.3	1.01675
	40.4	1.00531	40.4	1.00479
	40.5	1.00308	40.5	0.995014
	40.6	0.994169	40.6	0.999325
	40.7	0.994664	40.7	1.00336
	40.8	1.00147	40.8	1.00247
	40.9	1.00607	40.9	0.998415
	41	0.995517	41	0.99822
	41.1	1.00459	41.1	0.99913
	41.2	1.00546	41.2	0.992338
	41.3	1.00448	41.3	1.00879
	41.4	1.00335	41.4	1.00498
	41.5	1.00286	41.5	1.00066
	41.6	1.00222	41.6	1.00045
	41.7	0.991253	41.7	1.00021
	41.8	0.984202	41.8	0.996807

## Sheet: Figure 2a
Fits in panel 2a
Percentage seeds		0	0.1	1	10
Column type	Time /h	Fraction aggregated	Fraction aggregated	Fraction aggregated	Fraction aggregated
	0.18886	0.000135216	0.00280179	0.0265344	0.238582
	0.398248	0.000601017	0.00511011	0.0448293	0.367543
	0.607635	0.00139823	0.0077403	0.0630646	0.474733
	0.817023	0.00252552	0.0106881	0.08122	0.563796
	1.02641	0.00398104	0.0139486	0.0992764	0.637781
	1.2358	0.00576239	0.0175166	0.117216	0.699231
	1.44519	0.00786662	0.0213864	0.135023	0.750263
	1.65457	0.0102903	0.0255519	0.152681	0.792641
	1.86396	0.0130295	0.0300065	0.170177	0.827831
	2.07335	0.0160798	0.0347433	0.187497	0.85705
	2.28274	0.0194364	0.0397551	0.204631	0.881311
	2.49212	0.0230937	0.0450341	0.221567	0.901455
	2.70151	0.0270462	0.0505727	0.238296	0.91818
	2.9109	0.0312875	0.0563625	0.254809	0.932067
	3.12029	0.0358112	0.0623951	0.271099	0.943597
	3.32967	0.0406104	0.0686619	0.287159	0.95317
	3.53906	0.0456777	0.0751541	0.302982	0.961119
	3.74845	0.0510056	0.0818627	0.318565	0.967718
	3.95784	0.0565862	0.0887785	0.333902	0.973197
	4.16723	0.0624115	0.0958923	0.348989	0.977746
	4.37661	0.0684731	0.103195	0.363825	0.981523
	4.586	0.0747624	0.110677	0.378406	0.984659
	4.79539	0.0812708	0.118328	0.392731	0.987263
	5.00478	0.0879893	0.126141	0.406799	0.989425
	5.21416	0.0949091	0.134104	0.420609	0.99122
	5.42355	0.102021	0.142209	0.43416	0.99271
	5.63294	0.109316	0.150446	0.447453	0.993947
	5.84233	0.116784	0.158807	0.460489	0.994975
	6.05171	0.124417	0.167281	0.473268	0.995828
	6.2611	0.132205	0.175861	0.485792	0.996536
	6.47049	0.140139	0.184536	0.498062	0.997124
	6.67988	0.14821	0.1933	0.51008	0.997612
	6.88926	0.156409	0.202141	0.521849	0.998017
	7.09865	0.164726	0.211054	0.533371	0.998354
	7.30804	0.173154	0.220028	0.544648	0.998633
	7.51743	0.181682	0.229057	0.555683	0.998865
	7.72681	0.190303	0.238132	0.566479	0.999058
	7.9362	0.199007	0.247246	0.577039	0.999218
	8.14559	0.207787	0.256391	0.587367	0.999351
	8.35498	0.216634	0.26556	0.597465	0.999461
	8.56437	0.22554	0.274747	0.607337	0.999552
	8.77375	0.234498	0.283944	0.616987	0.999628
	8.98314	0.243499	0.293145	0.626417	0.999691
	9.19253	0.252537	0.302344	0.635633	0.999744
	9.40192	0.261604	0.311535	0.644637	0.999787
	9.6113	0.270693	0.320712	0.653433	0.999823
	9.82069	0.279798	0.32987	0.662024	0.999853
	10.0301	0.288912	0.339004	0.670415	0.999878
	10.2395	0.298028	0.348107	0.67861	0.999899
	10.4489	0.307141	0.357177	0.686611	0.999916
	10.6582	0.316245	0.366207	0.694424	0.99993
	10.8676	0.325334	0.375195	0.70205	0.999942
	11.077	0.334403	0.384134	0.709495	0.999952
	11.2864	0.343447	0.393023	0.716762	0.99996
	11.4958	0.352461	0.401857	0.723855	0.999967
	11.7052	0.36144	0.410632	0.730777	0.999973
	11.9146	0.370379	0.419346	0.737531	0.999977
	12.124	0.379276	0.427996	0.744122	0.999981
	12.3333	0.388125	0.436578	0.750553	0.999984
	12.5427	0.396923	0.445089	0.756827	0.999987
	12.7521	0.405667	0.453529	0.762948	0.999989
	12.9615	0.414352	0.461893	0.76892	0.999991
	13.1709	0.422977	0.470181	0.774745	0.999993
	13.3803	0.431537	0.478389	0.780426	0.999994
	13.5897	0.440031	0.486518	0.785968	0.999995
	13.7991	0.448455	0.494563	0.791374	0.999996
	14.0084	0.456807	0.502526	0.796645	0.999996
	14.2178	0.465085	0.510403	0.801786	0.999997
	14.4272	0.473287	0.518193	0.8068	0.999998
	14.6366	0.481412	0.525897	0.811689	0.999998
	14.846	0.489456	0.533512	0.816457	0.999998
	15.0554	0.49742	0.541038	0.821106	0.999999
	15.2648	0.5053	0.548475	0.825639	0.999999
	15.4742	0.513097	0.555821	0.830059	0.999999
	15.6835	0.520809	0.563076	0.834369	0.999999
	15.8929	0.528434	0.57024	0.83857	0.999999
	16.1023	0.535973	0.577313	0.842667	0.999999
	16.3117	0.543424	0.584294	0.84666	1
	16.5211	0.550786	0.591183	0.850554	1
	16.7305	0.558059	0.597981	0.85435	1
	16.9399	0.565242	0.604687	0.85805	1
	17.1493	0.572336	0.611301	0.861657	1
	17.3586	0.57934	0.617824	0.865174	1
	17.568	0.586253	0.624255	0.868602	1
	17.7774	0.593076	0.630596	0.871943	1
	17.9868	0.599808	0.636846	0.8752	1
	18.1962	0.60645	0.643006	0.878375	1
	18.4056	0.613001	0.649077	0.88147	1
	18.615	0.619463	0.655058	0.884487	1
	18.8244	0.625834	0.660951	0.887427	1
	19.0337	0.632116	0.666756	0.890293	1
	19.2431	0.638309	0.672474	0.893086	1
	19.4525	0.644413	0.678105	0.895809	1
	19.6619	0.650429	0.68365	0.898462	1
	19.8713	0.656357	0.68911	0.901049	1
	20.0807	0.662197	0.694486	0.90357	1
	20.2901	0.667951	0.699778	0.906027	1
	20.4995	0.673619	0.704987	0.908421	1
	20.7088	0.679202	0.710115	0.910755	1
	20.9182	0.684699	0.715161	0.91303	1
	21.1276	0.690113	0.720127	0.915247	1
	21.337	0.695444	0.725013	0.917407	1
	21.5464	0.700692	0.729821	0.919513	1
	21.7558	0.705859	0.734552	0.921565	1
	21.9652	0.710944	0.739205	0.923565	1
	22.1746	0.71595	0.743783	0.925514	1
	22.3839	0.720876	0.748286	0.927413	1
	22.5933	0.725724	0.752715	0.929265	1
	22.8027	0.730495	0.757071	0.931069	1
	23.0121	0.735189	0.761355	0.932827	1
	23.2215	0.739807	0.765568	0.93454	1
	23.4309	0.744351	0.769711	0.93621	1
	23.6403	0.74882	0.773785	0.937837	1
	23.8497	0.753217	0.77779	0.939423	1
	24.0591	0.757542	0.781728	0.940969	1
	24.2684	0.761795	0.7856	0.942475	1
	24.4778	0.765978	0.789406	0.943943	1
	24.6872	0.770092	0.793148	0.945373	1
	24.8966	0.774138	0.796826	0.946767	1
	25.106	0.778116	0.800441	0.948126	1
	25.3154	0.782028	0.803995	0.949449	1
	25.5248	0.785874	0.807488	0.950739	1
	25.7342	0.789656	0.810921	0.951997	1
	25.9435	0.793373	0.814295	0.953222	1
	26.1529	0.797028	0.81761	0.954416	1
	26.3623	0.800621	0.820869	0.955579	1
	26.5717	0.804153	0.824071	0.956713	1
	26.7811	0.807625	0.827218	0.957818	1
	26.9905	0.811038	0.83031	0.958894	1
	27.1999	0.814392	0.833349	0.959944	1
	27.4093	0.817689	0.836334	0.960966	1
	27.6186	0.820929	0.839268	0.961962	1
	27.828	0.824114	0.84215	0.962933	1
	28.0374	0.827243	0.844982	0.96388	1
	28.2468	0.830319	0.847764	0.964802	1
	28.4562	0.833342	0.850498	0.9657	1
	28.6656	0.836312	0.853184	0.966576	1
	28.875	0.839231	0.855822	0.967429	1
	29.0844	0.842099	0.858414	0.968261	1
	29.2937	0.844917	0.86096	0.969071	1
	29.5031	0.847686	0.863461	0.969861	1
	29.7125	0.850407	0.865919	0.97063	1
	29.9219	0.85308	0.868332	0.97138	1
	30.1313	0.855706	0.870703	0.972111	1
	30.3407	0.858287	0.873032	0.972823	1
	30.5501	0.860822	0.87532	0.973516	1
	30.7595	0.863313	0.877567	0.974193	1
	30.9688	0.86576	0.879775	0.974851	1
	31.1782	0.868164	0.881943	0.975494	1
	31.3876	0.870526	0.884072	0.976119	1
	31.597	0.872846	0.886164	0.976729	1
	31.8064	0.875126	0.888218	0.977323	1
	32.0158	0.877365	0.890236	0.977902	1
	32.2252	0.879564	0.892217	0.978466	1
	32.4346	0.881725	0.894164	0.979016	1
	32.6439	0.883847	0.896075	0.979552	1
	32.8533	0.885932	0.897953	0.980074	1
	33.0627	0.88798	0.899797	0.980583	1
	33.2721	0.889991	0.901608	0.981079	1
	33.4815	0.891967	0.903386	0.981562	1
	33.6909	0.893908	0.905133	0.982033	1
	33.9003	0.895815	0.906848	0.982491	1
	34.1097	0.897687	0.908533	0.982938	1
	34.319	0.899526	0.910187	0.983374	1
	34.5284	0.901333	0.911812	0.983799	1
	34.7378	0.903107	0.913407	0.984212	1
	34.9472	0.90485	0.914974	0.984615	1
	35.1566	0.906561	0.916513	0.985008	1
	35.366	0.908242	0.918024	0.985391	1
	35.5754	0.909893	0.919508	0.985764	1
	35.7848	0.911515	0.920965	0.986128	1
	35.9941	0.913108	0.922396	0.986482	1
	36.2035	0.914672	0.923801	0.986827	1
	36.4129	0.916208	0.925181	0.987163	1
	36.6223	0.917717	0.926536	0.987491	1
	36.8317	0.919199	0.927867	0.987811	1
	37.0411	0.920654	0.929173	0.988122	1
	37.2505	0.922083	0.930456	0.988425	1
	37.4599	0.923487	0.931716	0.988721	1
	37.6692	0.924865	0.932954	0.989009	1
	37.8786	0.926219	0.934168	0.989289	1
	38.088	0.927549	0.935362	0.989563	1
	38.2974	0.928854	0.936533	0.989829	1
	38.5068	0.930137	0.937683	0.990089	1
	38.7162	0.931396	0.938813	0.990342	1
	38.9256	0.932633	0.939922	0.990589	1
	39.135	0.933847	0.941011	0.990829	1
	39.3443	0.93504	0.942081	0.991063	1
	39.5537	0.936211	0.943131	0.991291	1
	39.7631	0.937361	0.944162	0.991514	1
	39.9725	0.938491	0.945174	0.99173	1
	40.1819	0.9396	0.946169	0.991942	1
	40.3913	0.94069	0.947145	0.992147	1
	40.6007	0.941759	0.948103	0.992348	1
	40.8101	0.94281	0.949045	0.992543	1
	41.0194	0.943842	0.949969	0.992734	1
	41.2288	0.944855	0.950876	0.992919	1
	41.4382	0.94585	0.951767	0.9931	1
	41.6476	0.946827	0.952642	0.993276	1
	41.857	0.947786	0.953501	0.993448	1

## Sheet: Figure 2b
Fits in panel 2b
Percentage seeds		0	0.1	1	10
Column type	Time /h	Fraction aggregated	Fraction aggregated	Fraction aggregated	Fraction aggregated
	0.18886	5.50062e-07	0.00143916	0.0143435	0.138281
	0.398248	2.4499e-06	0.00193846	0.019238	0.179617
	0.607635	5.72006e-06	0.00245319	0.0242485	0.220009
	0.817023	1.03847e-05	0.00298713	0.0294093	0.259644
	1.02641	1.64784e-05	0.00354419	0.0347553	0.298671
	1.2358	2.40462e-05	0.00412847	0.0403217	0.337204
	1.44519	3.31441e-05	0.00474423	0.0461449	0.375323
	1.65457	4.38394e-05	0.00539597	0.0522619	0.413077
	1.86396	5.62113e-05	0.00608843	0.0587107	0.450481
	2.07335	7.03512e-05	0.00682665	0.0655308	0.487521
	2.28274	8.63638e-05	0.00761598	0.0727625	0.524154
	2.49212	0.000104367	0.00846213	0.0804476	0.560308
	2.70151	0.000124495	0.00937121	0.0886292	0.595886
	2.9109	0.000146897	0.0103498	0.0973518	0.630765
	3.12029	0.000171737	0.0114048	0.106661	0.664805
	3.32967	0.000199199	0.0125439	0.116603	0.697848
	3.53906	0.000229487	0.0137751	0.127226	0.729723
	3.74845	0.000262825	0.0151072	0.138579	0.760255
	3.95784	0.000299459	0.0165497	0.150709	0.789269
	4.16723	0.000339659	0.0181126	0.163667	0.816597
	4.37661	0.000383724	0.0198069	0.1775	0.842086
	4.586	0.000431979	0.0216444	0.192255	0.865605
	4.79539	0.000484779	0.0236379	0.207979	0.88705
	5.00478	0.000542517	0.025801	0.224714	0.906355
	5.21416	0.000605617	0.0281486	0.242499	0.92349
	5.42355	0.000674546	0.0306966	0.261368	0.938471
	5.63294	0.000749813	0.0334621	0.28135	0.951355
	5.84233	0.000831974	0.0364635	0.302465	0.962239
	6.05171	0.000921635	0.0397207	0.324724	0.97126
	6.2611	0.00101946	0.0432549	0.348129	0.978584
	6.47049	0.00112616	0.0470889	0.372666	0.9844
	6.67988	0.00124254	0.0512471	0.398308	0.988909
	6.88926	0.00136945	0.0557556	0.425012	0.992318
	7.09865	0.00150781	0.0606423	0.452715	0.994825
	7.30804	0.00165866	0.0659367	0.481334	0.996616
	7.51743	0.00182311	0.0716704	0.510767	0.997856
	7.72681	0.00200236	0.0778767	0.540885	0.998687
	7.9362	0.00219773	0.0845909	0.571538	0.999224
	8.14559	0.00241066	0.09185	0.602552	0.999558
	8.35498	0.00264271	0.0996932	0.633731	0.999759
	8.56437	0.00289559	0.108161	0.66486	0.999874
	8.77375	0.00317115	0.117296	0.695703	0.999937
	8.98314	0.00347141	0.127142	0.726013	0.99997
	9.19253	0.00379857	0.137743	0.755537	0.999986
	9.40192	0.00415502	0.149146	0.784017	0.999994
	9.6113	0.00454337	0.161398	0.811205	0.999998
	9.82069	0.00496646	0.174544	0.836867	0.999999
	10.0301	0.00542737	0.188631	0.860794	1
	10.2395	0.00592945	0.203703	0.882807	1
	10.4489	0.00647635	0.219803	0.902773	1
	10.6582	0.00707205	0.23697	0.920601	1
	10.8676	0.00772086	0.25524	0.936258	1
	11.077	0.00842747	0.274642	0.94976	1
	11.2864	0.00919698	0.295198	0.96118	1
	11.4958	0.0100349	0.316924	0.970638	1
	11.7052	0.0109473	0.339823	0.978297	1
	11.9146	0.0119407	0.363886	0.984349	1
	12.124	0.0130222	0.389091	0.989009	1
	12.3333	0.0141994	0.4154	0.992498	1
	12.5427	0.0154808	0.442756	0.995033	1
	12.7521	0.0168753	0.471082	0.996817	1
	12.9615	0.0183928	0.500281	0.99803	1
	13.1709	0.0200439	0.530231	0.998825	1
	13.3803	0.02184	0.560789	0.999326	1
	13.5897	0.0237937	0.591785	0.99963	1
	13.7991	0.0259183	0.623029	0.999805	1
	14.0084	0.0282283	0.654306	0.999902	1
	14.2178	0.0307395	0.685385	0.999953	1
	14.4272	0.0334687	0.716019	0.999979	1
	14.6366	0.0364342	0.745949	0.999991	1
	14.846	0.0396554	0.774917	0.999996	1
	15.0554	0.0431533	0.802665	0.999999	1
	15.2648	0.0469507	0.82895	1	1
	15.4742	0.0510716	0.853549	1	1
	15.6835	0.055542	0.876271	1	1
	15.8929	0.0603893	0.896965	1	1
	16.1023	0.0656432	0.915525	1	1
	16.3117	0.0713347	0.931899	1	1
	16.5211	0.0774971	0.946087	1	1
	16.7305	0.0841655	0.958148	1	1
	16.9399	0.0913768	0.96819	1	1
	17.1493	0.0991697	0.976366	1	1
	17.3586	0.107585	0.982865	1	1
	17.568	0.116664	0.987899	1	1
	17.7774	0.126452	0.991691	1	1
	17.9868	0.136992	0.994465	1	1
	18.1962	0.148332	0.99643	1	1
	18.4056	0.160516	0.997776	1	1
	18.615	0.173593	0.998664	1	1
	18.8244	0.187606	0.999229	1	1
	19.0337	0.202603	0.999573	1	1
	19.2431	0.218624	0.999774	1	1
	19.4525	0.23571	0.999886	1	1
	19.6619	0.253896	0.999945	1	1
	19.8713	0.273213	0.999975	1	1
	20.0807	0.293683	0.999989	1	1
	20.2901	0.315321	0.999996	1	1
	20.4995	0.338133	0.999998	1	1
	20.7088	0.362111	0.999999	1	1
	20.9182	0.387233	1	1	1
	21.1276	0.413462	1	1	1
	21.337	0.440743	1	1	1
	21.5464	0.469001	1	1	1
	21.7558	0.498139	1	1	1
	21.9652	0.528039	1	1	1
	22.1746	0.558557	1	1	1
	22.3839	0.589526	1	1	1
	22.5933	0.620758	1	1	1
	22.8027	0.65204	1	1	1
	23.0121	0.683141	1	1	1
	23.2215	0.713815	1	1	1
	23.4309	0.743805	1	1	1
	23.6403	0.772851	1	1	1
	23.8497	0.800695	1	1	1
	24.0591	0.827094	1	1	1
	24.2684	0.851822	1	1	1
	24.4778	0.874686	1	1	1
	24.6872	0.895531	1	1	1
	24.8966	0.914249	1	1	1
	25.106	0.930781	1	1	1
	25.3154	0.945128	1	1	1
	25.5248	0.95734	1	1	1
	25.7342	0.967524	1	1	1
	25.9435	0.97583	1	1	1
	26.1529	0.982444	1	1	1
	26.3623	0.987577	1	1	1
	26.5717	0.991452	1	1	1
	26.7811	0.994293	1	1	1
	26.9905	0.99631	1	1	1
	27.1999	0.997695	1	1	1
	27.4093	0.998612	1	1	1
	27.6186	0.999196	1	1	1
	27.828	0.999553	1	1	1
	28.0374	0.999763	1	1	1
	28.2468	0.99988	1	1	1
	28.4562	0.999942	1	1	1
	28.6656	0.999973	1	1	1
	28.875	0.999988	1	1	1
	29.0844	0.999995	1	1	1
	29.2937	0.999998	1	1	1
	29.5031	0.999999	1	1	1
	29.7125	1	1	1	1
	29.9219	1	1	1	1
	30.1313	1	1	1	1
	30.3407	1	1	1	1
	30.5501	1	1	1	1
	30.7595	1	1	1	1
	30.9688	1	1	1	1
	31.1782	1	1	1	1
	31.3876	1	1	1	1
	31.597	1	1	1	1
	31.8064	1	1	1	1
	32.0158	1	1	1	1
	32.2252	1	1	1	1
	32.4346	1	1	1	1
	32.6439	1	1	1	1
	32.8533	1	1	1	1
	33.0627	1	1	1	1
	33.2721	1	1	1	1
	33.4815	1	1	1	1
	33.6909	1	1	1	1
	33.9003	1	1	1	1
	34.1097	1	1	1	1
	34.319	1	1	1	1
	34.5284	1	1	1	1
	34.7378	1	1	1	1
	34.9472	1	1	1	1
	35.1566	1	1	1	1
	35.366	1	1	1	1
	35.5754	1	1	1	1
	35.7848	1	1	1	1
	35.9941	1	1	1	1
	36.2035	1	1	1	1
	36.4129	1	1	1	1
	36.6223	1	1	1	1
	36.8317	1	1	1	1
	37.0411	1	1	1	1
	37.2505	1	1	1	1
	37.4599	1	1	1	1
	37.6692	1	1	1	1
	37.8786	1	1	1	1
	38.088	1	1	1	1
	38.2974	1	1	1	1
	38.5068	1	1	1	1
	38.7162	1	1	1	1
	38.9256	1	1	1	1
	39.135	1	1	1	1
	39.3443	1	1	1	1
	39.5537	1	1	1	1
	39.7631	1	1	1	1
	39.9725	1	1	1	1
	40.1819	1	1	1	1
	40.3913	1	1	1	1
	40.6007	1	1	1	1
	40.8101	1	1	1	1
	41.0194	1	1	1	1
	41.2288	1	1	1	1
	41.4382	1	1	1	1
	41.6476	1	1	1	1
	41.857	1	1	1	1

## Sheet: Figure 3a
Data in figure 3a
	Time /h	Fraction aggregated
	0.0986111	0
	0.197222	0.00917418
	0.295833	0.131291
	0.394444	0.123388
	0.493056	0.143145
	0.591667	0.119782
	0.690278	0.138906
	0.788889	0.116225
	0.8875	0.163655
	0.986111	0.122533
	1.08472	0.137412
	1.18333	0.167441
	1.28194	0.107123
	1.38056	0.146528
	1.47917	0.0785229
	1.57778	0.160221
	1.67639	0.173821
	1.775	0.0769281
	1.87361	0.0813391
	1.97222	0.172377
	2.07083	0.141284
	2.16944	0.156888
	2.26806	0.167154
	2.36667	0.156579
	2.46528	0.172248
	2.56389	0.102202
	2.6625	0.172916
	2.76111	0.180948
	2.85972	0.157534
	2.95833	0.162333
	3.05694	0.152211
	3.15556	0.158806
	3.25417	0.103208
	3.35278	0.171824
	3.45139	0.182938
	3.55	0.162175
	3.64861	0.170135
	3.74722	0.144237
	3.84583	0.145795
	3.94444	0.112576
	4.04306	0.121017
	4.14167	0.11124
	4.24028	0.10014
	4.33889	0.0838823
	4.4375	0.125709
	4.53611	0.155422
	4.63472	0.172995
	4.73333	0.0941988
	4.83194	0.0963037
	4.93056	0.173038
	5.02917	0.187176
	5.12778	0.174755
	5.22639	0.0964187
	5.325	0.091907
	5.42361	0.15201
	5.52222	0.0929775
	5.62083	0.118704
	5.71944	0.096354
	5.81806	0.175136
	5.91667	0.169898
	6.01528	0.107094
	6.11389	0.156838
	6.2125	0.181034
	6.31111	0.177873
	6.40972	0.159546
	6.50833	0.127196
	6.60694	0.111067
	6.70556	0.0709005
	6.80417	0.121606
	6.90278	0.0781637
	7.00139	0.142498
	7.1	0.075326
	7.19861	0.139897
	7.29722	0.165193
	7.39583	0.092374
	7.49444	0.091009
	7.59306	0.132447
	7.69167	0.169252
	7.79028	0.0981932
	7.88889	0.168519
	7.9875	0.0964402
	8.08611	0.165767
	8.18472	0.16627
	8.28333	0.111311
	8.38194	0.164417
	8.48056	0.138439
	8.57917	0.118668
	8.67778	0.179583
	8.77639	0.11402
	8.875	0.154941
	8.97361	0.169087
	9.07222	0.144804
	9.17083	0.184755
	9.26944	0.178871
	9.36806	0.169446
	9.46667	0.135343
	9.56528	0.113452
	9.66389	0.112475
	9.7625	0.113682
	9.86111	0.14155
	9.95972	0.176587
	10.0583	0.142599
	10.1569	0.194044
	10.2556	0.0930565
	10.3542	0.125982
	10.4528	0.184346
	10.5514	0.0899098
	10.65	0.105959
	10.7486	0.088588
	10.8472	0.120004
	10.9458	0.111843
	11.0444	0.182571
	11.1431	0.104867
	11.2417	0.182413
	11.3403	0.157075
	11.4389	0.100154
	11.5375	0.143568
	11.6361	0.109817
	11.7347	0.107195
	11.8333	0.114056
	11.9319	0.181156
	12.0306	0.144021
	12.1292	0.0996013
	12.2278	0.0936743
	12.3264	0.107942
	12.425	0.160387
	12.5236	0.098459
	12.6222	0.0933942
	12.7208	0.183713
	12.8194	0.11453
	12.9181	0.0968928
	13.0167	0.0970868
	13.1153	0.185258
	13.2139	0.139236
	13.3125	0.102259
	13.4111	0.194677
	13.5097	0.137397
	13.6083	0.106498
	13.7069	0.0990697
	13.8056	0.173735
	13.9042	0.156098
	14.0028	0.111491
	14.1014	0.167966
	14.2	0.137189
	14.2986	0.158368
	14.3972	0.183591
	14.4958	0.1205
	14.5944	0.119559
	14.6931	0.180366
	14.7917	0.141427
	14.8903	0.192026
	14.9889	0.14318
	15.0875	0.190459
	15.1861	0.1143
	15.2847	0.202421
	15.3833	0.126628
	15.4819	0.122081
	15.5806	0.127835
	15.6792	0.177147
	15.7778	0.204002
	15.8764	0.199993
	15.975	0.182535
	16.0736	0.131671
	16.1722	0.187658
	16.2708	0.170078
	16.3694	0.225374
	16.4681	0.121355
	16.5667	0.151722
	16.6653	0.140709
	16.7639	0.146751
	16.8625	0.134782
	16.9611	0.161126
	17.0597	0.151866
	17.1583	0.162858
	17.2569	0.140063
	17.3556	0.144833
	17.4542	0.176802
	17.5528	0.158519
	17.6514	0.186357
	17.75	0.164747
	17.8486	0.186329
	17.9472	0.172262
	18.0458	0.163433
	18.1444	0.172427
	18.2431	0.182751
	18.3417	0.163921
	18.4403	0.181882
	18.5389	0.203441
	18.6375	0.214562
	18.7361	0.233967
	18.8347	0.185366
	18.9333	0.217364
	19.0319	0.165265
	19.1306	0.20505
	19.2292	0.269672
	19.3278	0.218995
	19.4264	0.2684
	19.525	0.229613
	19.6236	0.22263
	19.7222	0.234807
	19.8208	0.233097
	19.9194	0.26432
	20.0181	0.221265
	20.1167	0.261813
	20.2153	0.202874
	20.3139	0.234089
	20.4125	0.29741
	20.5111	0.239427
	20.6097	0.306247
	20.7083	0.300327
	20.8069	0.269449
	20.9056	0.257904
	21.0042	0.289773
	21.1028	0.26391
	21.2014	0.309982
	21.3	0.340867
	21.3986	0.321966
	21.4972	0.341859
	21.5958	0.316843
	21.6944	0.366565
	21.7931	0.38339
	21.8917	0.339323
	21.9903	0.383376
	22.0889	0.394389
	22.1875	0.341959
	22.2861	0.360588
	22.3847	0.360853
	22.4833	0.381235
	22.5819	0.40296
	22.6806	0.473113
	22.7792	0.426933
	22.8778	0.441431
	22.9764	0.438428
	23.075	0.413327
	23.1736	0.453213
	23.2722	0.457157
	23.3708	0.447293
	23.4694	0.509867
	23.5681	0.530285
	23.6667	0.519013
	23.7653	0.540041
	23.8639	0.514444
	23.9625	0.553267
	24.0611	0.540249
	24.1597	0.569295
	24.2583	0.550688
	24.3569	0.54813
	24.4556	0.593197
	24.5542	0.610589
	24.6528	0.630346
	24.7514	0.650469
	24.85	0.643629
	24.9486	0.659255
	25.0472	0.697231
	25.1458	0.680606
	25.2444	0.657445
	25.3431	0.738963
	25.4417	0.726233
	25.5403	0.746399
	25.6389	0.741406
	25.7375	0.771364
	25.8361	0.769898
	25.9347	0.798405
	26.0333	0.784008
	26.1319	0.833722
	26.2306	0.804878
	26.3292	0.836251
	26.4278	0.819548
	26.5264	0.824541
	26.625	0.827458
	26.7236	0.887158
	26.8222	0.862984
	26.9208	0.861841
	27.0194	0.882611
	27.1181	0.901009
	27.2167	0.895686
	27.3153	0.913345
	27.4139	0.907619
	27.5125	0.917792
	27.6111	0.901211
	27.7097	0.935414
	27.8083	0.938698
	27.9069	0.930464
	28.0056	0.952031
	28.1042	0.946543
	28.2028	0.952268
	28.3014	0.964546
	28.4	0.943655
	28.4986	0.945242
	28.5972	0.951593
	28.6958	0.95456
	28.7944	0.945867
	28.8931	0.956098
	28.9917	0.956766
	29.0903	0.970286
	29.1889	0.964762
	29.2875	0.960272
	29.3861	0.975172
	29.4847	0.96515
	29.5833	0.961608
	29.6819	0.958188
	29.7806	0.962743
	29.8792	0.966845
	29.9778	0.965861
	30.0764	0.966852
	30.175	0.958713
	30.2736	0.967255
	30.3722	0.974374
	30.4708	0.980984
	30.5694	0.976299
	30.6681	0.979777
	30.7667	0.97094
	30.8653	0.971673
	30.9639	0.983103
	31.0625	0.975746
	31.1611	0.986048
	31.2597	0.983728
	31.3583	0.986372
	31.4569	0.988706
	31.5556	0.986192
	31.6542	0.98816
	31.7528	1
	31.8514	0.96071
	31.95	0.94683
	32.0486	0.956464
	32.1472	0.954984
	32.2458	0.940479
	32.3444	0.947182
	32.4431	0.939021
	32.5417	0.945537
	32.6403	0.943116
	32.7389	0.946722
	32.8375	0.941147
	32.9361	0.951026
	33.0347	0.945048
	33.1333	0.948619
	33.2319	0.94989
	33.3306	0.954323
	33.4292	0.953748
	33.5278	0.962614
	33.6264	0.955329
	33.725	0.950415
	33.8236	0.950796
	33.9222	0.952994
	34.0208	0.95622
	34.1194	0.960595
	34.2181	0.954955
	34.3167	0.963914
	34.4153	0.965581
	34.5139	0.959108
	34.6125	0.950774
	34.7111	0.959007
	34.8097	0.954316
	34.9083	0.959453
	35.0069	0.94933
	35.1056	0.957125
	35.2042	0.961328
	35.3028	0.967635
	35.4014	0.95826
	35.5	0.958907
	35.5986	0.960501
	35.6972	0.958749
	35.7958	0.959445
	35.8944	0.956148
	35.9931	0.962484
	36.0917	0.95706
	36.1903	0.962003
	36.2889	0.961708
	36.3875	0.962549
	36.4861	0.967592
	36.5847	0.958102
	36.6833	0.959266
	36.7819	0.963116
	36.8806	0.966867
	36.9792	0.964683
	37.0778	0.969266
	37.1764	0.962434
	37.275	0.962254
	37.3736	0.96257
	37.4722	0.970796
	37.5708	0.962161
	37.6694	0.962757
	37.7681	0.96525
	37.8667	0.970854
	37.9653	0.966515
	38.0639	0.95859
	38.1625	0.967614
	38.2611	0.971766
	38.3597	0.963691
	38.4583	0.962053
	38.5569	0.969841
	38.6556	0.966098
	38.7542	0.96145
	38.8528	0.960286
	38.9514	0.967635
	39.05	0.96132
	39.1486	0.965947
	39.2472	0.966903
	39.3458	0.966859
	39.4444	0.966615
	39.5431	0.963706
	39.6417	0.966687
	39.7403	0.963253
	39.8389	0.969647
	39.9375	0.969489
	40.0361	0.964668
	40.1347	0.967506
	40.2333	0.966184
	40.3319	0.965631
	40.4306	0.962872
	40.5292	0.977902
	40.6278	0.973907
	40.7264	0.968562
	40.825	0.966572
	40.9236	0.967944
	41.0222	0.968735
	41.1208	0.965832
	41.2194	0.969941
	41.3181	0.962815
	41.4167	0.97714
	41.5153	0.96696
	41.6139	0.970509
	41.7125	0.974956
	41.8111	0.96553
	41.9097	0.970645
	42.0083	0.968303
	42.1069	0.978117
	42.2056	0.971766
	42.3042	0.974288
	42.4028	0.980567
	42.5014	0.973253
	42.6	0.972298
	42.6986	0.974518
	42.7972	0.979231
	42.8958	0.977866
	42.9944	0.968871
	43.0931	0.975696
	43.1917	0.971429
	43.2903	0.977887
	43.3889	0.961852
	43.4875	0.971989
	43.5861	0.97645
	43.6847	0.964517
	43.7833	0.967801
	43.8819	0.966701
	43.9806	0.972664
	44.0792	0.972032
	44.1778	0.966479
	44.2764	0.975251
	44.375	0.970775
	44.4736	0.967556
	44.5722	0.970868
	44.6708	0.967463
	44.7694	0.975057
	44.8681	0.973663
	44.9667	0.9776
	45.0653	0.971781
	45.1639	0.978347
	45.2625	0.96724
	45.3611	0.969194
	45.4597	0.972571
	45.5583	0.970854
	45.6569	0.975638
	45.7556	0.972765
	45.8542	0.973512
	45.9528	0.976206
	46.0514	0.978246
	46.15	0.97316
	46.2486	0.973469
	46.3472	0.966285
	46.4458	0.976659
	46.5444	0.964352
	46.6431	0.967872
	46.7417	0.968821
	46.8403	0.977226
	46.9389	0.976472
	47.0375	0.970681
	47.1361	0.973131
	47.2347	0.97635
	47.3333	0.987938
	47.4319	0.981494
	47.5306	0.9714
	47.6292	0.975753
	47.7278	0.972643
	47.8264	0.973792
	47.925	0.973203
	48.0236	0.966888
	48.1222	0.971953
	48.2208	0.978397
	48.3194	0.981443
	48.4181	0.977248
	48.5167	0.97186
	48.6153	0.966278
	48.7139	0.965954
	48.8125	0.969388
	48.9111	0.972434
	49.0097	0.965336
	49.1083	0.970236
	49.2069	0.977061
	49.3056	0.976156
	49.4042	0.972909
	49.5028	0.972571
	49.6014	0.966091
	49.7	0.978685
	49.7986	0.97224
	49.8972	0.971177
	49.9958	0.968921
	50.0944	0.972154
	50.1931	0.979101
	50.2917	0.979073
	50.3903	0.983843
	50.4889	0.967398
	50.5875	0.968469
	50.6861	0.9714
	50.7847	0.97196
	50.8833	0.97002
	50.9819	0.967822
	51.0806	0.970775
	51.1792	0.982499
	51.2778	0.970495
	51.3764	0.980402
	51.475	0.980409
	51.5736	0.971558
	51.6722	0.969525
	51.7708	0.970473
	51.8694	0.978117
	51.9681	0.977111
	52.0667	0.971651
	52.1653	0.977061
	52.2639	0.977995
	52.3625	0.974791
	52.4611	0.976479
	52.5597	0.972621
	52.6583	0.977844
	52.7569	0.970329
	52.8556	0.97196
	52.9542	0.972068
	53.0528	0.981134
	53.1514	0.972959
	53.25	0.970344
	53.3486	0.974884
	53.4472	0.977844
	53.5458	0.984813
	53.6444	0.970947
	53.7431	0.980136
	53.8417	0.979353
	53.9403	0.979008
	54.0389	0.980236
	54.1375	0.978835
	54.2361	0.972485
	54.3347	0.97385
	54.4333	0.971112
	54.5319	0.978886
	54.6306	0.975401
	54.7292	0.971874
	54.8278	0.975114
	54.9264	0.977894
	55.025	0.97173
	55.1236	0.972887
	55.2222	0.974288
	55.3208	0.975394
	55.4194	0.980423
	55.5181	0.976795
	55.6167	0.981393
	55.7153	0.9802
	55.8139	0.975703
	55.9125	0.976422
	56.0111	0.976299
	56.1097	0.979935
	56.2083	0.978979
	56.3069	0.976077
	56.4056	0.983577
	56.5042	0.981436
	56.6028	0.982428
	56.7014	0.974604
	56.8	0.973763
	56.8986	0.979288
	56.9972	0.979892
	57.0958	0.981903
	57.1944	0.974669
	57.2931	0.977039
	57.3917	0.977815
	57.4903	0.975617
	57.5889	0.982162
	57.6875	0.97732
	57.7861	0.977578
	57.8847	0.971838
	57.9833	0.973318
	58.0819	0.976091
	58.1806	0.972743
	58.2792	0.977736
	58.3778	0.973002
	58.4764	0.976896
	58.575	0.975976
	58.6736	0.975524
	58.7722	0.984604
	58.8708	0.98492
	58.9694	0.973081
	59.0681	0.978275
	59.1667	0.977542
	59.2653	0.97571
	59.3639	0.97316
	59.4625	0.98515
	59.5611	0.979518
	59.6597	0.975991
	59.7583	0.980258
	59.8569	0.981091
	59.9556	0.976616
	60.0542	0.983764
	60.1528	0.978203
	60.2514	0.976608
	60.35	0.972046
	60.4486	0.976278
	60.5472	0.985897
	60.6458	0.977485
	60.7444	0.981027
	60.8431	0.972837
	60.9417	0.977183
	61.0403	0.974115
	61.1389	0.973857
	61.2375	0.975998
	61.3361	0.973246
	61.4347	0.984001
	61.5333	0.976989
	61.6319	0.985028
	61.7306	0.985078
	61.8292	0.975552
	61.9278	0.985043
	62.0264	0.974733
	62.125	0.986163
	62.2236	0.978814
	62.3222	0.976501
	62.4208	0.979604
	62.5194	0.980603
	62.6181	0.975085
	62.7167	0.977341
	62.8153	0.97589
	62.9139	0.984008
	63.0125	0.975545
	63.1111	0.97885
	63.2097	0.977083
	63.3083	0.98528
	63.4069	0.985215
	63.5056	0.972104
	63.6042	0.973692
	63.7028	0.975337
	63.8014	0.981379
	63.9	0.978728
	63.9986	0.981817
	64.0972	0.975078
	64.1958	0.98714
	64.2944	0.97548
	64.3931	0.977794
	64.4917	0.98117
	64.5903	0.977729
	64.6889	0.977722
	64.7875	0.977966
	64.8861	0.981386
	64.9847	0.974748
	65.0833	0.986896
	65.1819	0.977923
	65.2806	0.984877
	65.3792	0.97834
	65.4778	0.987895
	65.5764	0.979647
	65.675	0.988347
	65.7736	0.977384
	65.8722	0.987054
	65.9708	0.986443
	66.0694	0.977133
	66.1681	0.977959
	66.2667	0.977169
	66.3653	0.977937
	66.4639	0.985021
	66.5625	0.982765
	66.6611	0.986738
	66.7597	0.982183
	66.8583	0.975207
	66.9569	0.979935
	67.0556	0.977298
	67.1542	0.983943
	67.2528	0.984597
	67.3514	0.983354
	67.45	0.98061
	67.5486	0.985431
	67.6472	0.980883
	67.7458	0.982111
	67.8444	0.986681
	67.9431	0.978685
	68.0417	0.984101
	68.1403	0.984827
	68.2389	0.975294
	68.3375	0.98214
	68.4361	0.983886
	68.5347	0.976889
	68.6333	0.981292
	68.7319	0.97242
	68.8306	0.974467
	68.9292	0.98038
	69.0278	0.974238
	69.1264	0.974798
	69.225	0.974539
	69.3236	0.975466
	69.4222	0.97862
	69.5208	0.971666
	69.6194	0.978167
	69.7181	0.986091
	69.8167	0.976651
	69.9153	0.977442
	70.0139	0.976422
	70.1125	0.97714
	70.2111	0.979712
	70.3097	0.972255
	70.4083	0.973045
	70.5069	0.982284
	70.6056	0.977255
	70.7042	0.975308
	70.8028	0.985351
	70.9014	0.977118
	71	0.975358
	71.0986	0.984899
	71.1972	0.986594
	71.2958	0.976012
	71.3944	0.981314
	71.4931	0.986113
	71.5917	0.974396
	71.6903	0.973728
	71.7889	0.975976
	71.8875	0.974661
	71.9861	0.977815
	72.0847	0.981838
	72.1833	0.97487
	72.2819	0.980897
	72.3806	0.980502
	72.4792	0.981077
	72.5778	0.982794
	72.6764	0.982974
	72.775	0.975868
	72.8736	0.980093
	72.9722	0.985215
	73.0708	0.976501
	73.1694	0.978792
	73.2681	0.984058
	73.3667	0.980897
	73.4653	0.979654
	73.5639	0.987873
	73.6625	0.979812
	73.7611	0.981515
	73.8597	0.978958
	73.9583	0.985977
	74.0569	0.980438
	74.1556	0.984432
	74.2542	0.981386
	74.3528	0.978275
	74.4514	0.982011
	74.55	0.985107
	74.6486	0.983455
	74.7472	0.98658
	74.8458	0.983182
	74.9444	0.981486
	75.0431	0.98931
	75.1417	0.974805
	75.2403	0.978527
	75.3389	0.980337
	75.4375	0.974324
	75.5361	0.979884
	75.6347	0.978404
	75.7333	0.981228
	75.8319	0.975933
	75.9306	0.978318
	76.0292	0.98589
	76.1278	0.975696
	76.2264	0.979956
	76.325	0.979037
	76.4236	0.979338
	76.5222	0.977715
	76.6208	0.985201
	76.7194	0.980754
	76.8181	0.985682
	76.9167	0.97806
	77.0153	0.988189
	77.1139	0.982593
	77.2125	0.973907
	77.3111	0.980933
	77.4097	0.975768
	77.5083	0.9776
	77.6069	0.978131
	77.7056	0.980818
	77.8042	0.983261
	77.9028	0.976831
	78.0014	0.988908
	78.1	0.981443
	78.1986	0.97617
	78.2972	0.988879
	78.3958	0.97446
	78.4944	0.985438
	78.5931	0.984856
	78.6917	0.981501
	78.7903	0.981759
	78.8889	0.985431
	78.9875	0.983211
	79.0861	0.983771
	79.1847	0.978728
	79.2833	0.977937
	79.3819	0.988706
	79.4806	0.987018
	79.5792	0.980071
	79.6778	0.985344
	79.7764	0.981767
	79.875	0.9802
	79.9736	0.97816
	80.0722	0.979245
	80.1708	0.983778
	80.2694	0.981688
	80.3681	0.975682
	80.4667	0.985208
	80.5653	0.987176
	80.6639	0.978088
	80.7625	0.980143
	80.8611	0.982722
	80.9597	0.978677
	81.0583	0.97931
	81.1569	0.977916
	81.2556	0.97719
	81.3542	0.975897
	81.4528	0.976623
	81.5514	0.973857
	81.65	0.977765
	81.7486	0.976407
	81.8472	0.9776
	81.9458	0.985179
	82.0444	0.981142
	82.1431	0.974432
	82.2417	0.977866
	82.3403	0.980308
	82.4389	0.980251
	82.5375	0.976026
	82.6361	0.976817
	82.7347	0.979568
	82.8333	0.984008
	82.9319	0.985272
	83.0306	0.987773
	83.1292	0.981458
	83.2278	0.976335
	83.3264	0.982349
	83.425	0.983584
	83.5236	0.983951
	83.6222	0.975315
	83.7208	0.975552
	83.8194	0.979094
	83.9181	0.983009
	84.0167	0.979346
	84.1153	0.976479
	84.2139	0.981005
	84.3125	0.981077
	84.4111	0.978792
	84.5097	0.978218
	84.6083	0.987614
	84.7069	0.981307
	84.8056	0.977542
	84.9042	0.978771
	85.0028	0.977779
	85.1014	0.98135
	85.2	0.974295
	85.2986	0.986724
	85.3972	0.979331
	85.4958	0.981422
	85.5944	0.974705
	85.6931	0.987076
	85.7917	0.976781
	85.8903	0.978972
	85.9889	0.982887
	86.0875	0.978419
	86.1861	0.985007
	86.2847	0.978555
	86.3833	0.988678
	86.4819	0.976968
	86.5806	0.973936
	86.6792	0.981882
	86.7778	0.983706
	86.8764	0.977894
	86.975	0.986494
	87.0736	0.979381
	87.1722	0.987665
	87.2708	0.977312
	87.3694	0.979626
	87.4681	0.97658
	87.5667	0.978548
	87.6653	0.98311
	87.7639	0.989382
	87.8625	0.982291
	87.9611	0.989288
	88.0597	0.976414
	88.1583	0.979216
	88.2569	0.981321
	88.3556	0.982995
	88.4542	0.985316
	88.5528	0.985272
	88.6514	0.975926
	88.75	0.982507
	88.8486	0.983527
	88.9472	0.985977
	89.0458	0.982435
	89.1444	0.984928
	89.2431	0.983498
	89.3417	0.987219
	89.4403	0.974611
	89.5389	0.976831
	89.6375	0.977722
	89.7361	0.981939
	89.8347	0.989001
	89.9333	0.9826
	90.0319	0.982183
	90.1306	0.980775
	90.2292	0.983268
	90.3278	0.977205
	90.4264	0.979539
	90.525	0.988196
	90.6236	0.989834
	90.7222	0.979058
	90.8208	0.976084
	90.9194	0.984245
	91.0181	0.989906
	91.1167	0.990122
	91.2153	0.9889
	91.3139	0.987614
	91.4125	0.980797
	91.5111	0.98816
	91.6097	0.97645
	91.7083	0.975286
	91.8069	0.975409
	91.9056	0.977866
	92.0042	0.983038
	92.1028	0.985229
	92.2014	0.985941
	92.3	0.978261
	92.3986	0.983009
	92.4972	0.984281
	92.5958	0.976975
	92.6944	0.9801
	92.7931	0.978203
	92.8917	0.980955
	92.9903	0.980517
	93.0889	0.975365
	93.1875	0.980488
	93.2861	0.975315
	93.3847	0.977729
	93.4833	0.978606
	93.5819	0.979971
	93.6806	0.981149
	93.7792	0.984382

## Sheet: Figure 3b
Data and fit in figure 3b
	Data			Fit
	Time /h	Mean length /nm		Time /h	Mean length /nm
	32	284.042		0.85714	270.057
	43	198.497		1.33811	268.778
	50	248.291		1.81909	267.511
	66.5	180.566		2.30006	266.256
	93	182.972		2.78104	265.012
				3.26201	263.781
				3.74299	262.56
				4.22396	261.351
				4.70493	260.153
				5.18591	258.966
				5.66688	257.79
				6.14786	256.624
				6.62883	255.469
				7.1098	254.324
				7.59078	253.189
				8.07175	252.064
				8.55273	250.95
				9.0337	249.845
				9.51468	248.75
				9.99565	247.664
				10.4766	246.588
				10.9576	245.521
				11.4386	244.464
				11.9195	243.415
				12.4005	242.375
				12.8815	241.345
				13.3625	240.323
				13.8434	239.309
				14.3244	238.304
				14.8054	237.308
				15.2864	236.32
				15.7673	235.34
				16.2483	234.368
				16.7293	233.404
				17.2103	232.448
				17.6912	231.5
				18.1722	230.559
				18.6532	229.626
				19.1342	228.701
				19.6151	227.783
				20.0961	226.872
				20.5771	225.969
				21.0581	225.073
				21.539	224.183
				22.02	223.301
				22.501	222.426
				22.982	221.558
				23.4629	220.696
				23.9439	219.841
				24.4249	218.993
				24.9058	218.151
				25.3868	217.316
				25.8678	216.487
				26.3488	215.664
				26.8297	214.847
				27.3107	214.037
				27.7917	213.233
				28.2727	212.435
				28.7536	211.642
				29.2346	210.856
				29.7156	210.076
				30.1966	209.301
				30.6775	208.532
				31.1585	207.768
				31.6395	207.01
				32.1205	206.258
				32.6014	205.511
				33.0824	204.77
				33.5634	204.033
				34.0444	203.302
				34.5253	202.577
				35.0063	201.856
				35.4873	201.141
				35.9683	200.43
				36.4492	199.725
				36.9302	199.024
				37.4112	198.329
				37.8922	197.638
				38.3731	196.952
				38.8541	196.271
				39.3351	195.595
				39.816	194.923
				40.297	194.256
				40.778	193.593
				41.259	192.935
				41.7399	192.281
				42.2209	191.632
				42.7019	190.987
				43.1829	190.346
				43.6638	189.71
				44.1448	189.078
				44.6258	188.45
				45.1068	187.826
				45.5877	187.207
				46.0687	186.591
				46.5497	185.98
				47.0307	185.372
				47.5116	184.769
				47.9926	184.169
				48.4736	183.573
				48.9546	182.981
				49.4355	182.393
				49.9165	181.809
				50.3975	181.228
				50.8785	180.651
				51.3594	180.078
				51.8404	179.509
				52.3214	178.943
				52.8024	178.38
				53.2833	177.821
				53.7643	177.266
				54.2453	176.714
				54.7262	176.165
				55.2072	175.62
				55.6882	175.078
				56.1692	174.54
				56.6501	174.005
				57.1311	173.473
				57.6121	172.944
				58.0931	172.419
				58.574	171.896
				59.055	171.377
				59.536	170.861
				60.017	170.348
				60.4979	169.839
				60.9789	169.332
				61.4599	168.828
				61.9409	168.327
				62.4218	167.829
				62.9028	167.335
				63.3838	166.843
				63.8648	166.354
				64.3457	165.867
				64.8267	165.384
				65.3077	164.903
				65.7887	164.426
				66.2696	163.951
				66.7506	163.478
				67.2316	163.009
				67.7125	162.542
				68.1935	162.078
				68.6745	161.616
				69.1555	161.157
				69.6364	160.701
				70.1174	160.247
				70.5984	159.796
				71.0794	159.347
				71.5603	158.901
				72.0413	158.457
				72.5223	158.016
				73.0033	157.577
				73.4842	157.141
				73.9652	156.707
				74.4462	156.275
				74.9272	155.846
				75.4081	155.419
				75.8891	154.995
				76.3701	154.573
				76.8511	154.153
				77.332	153.735
				77.813	153.32
				78.294	152.907
				78.775	152.496
				79.2559	152.087
				79.7369	151.681
				80.2179	151.276
				80.6989	150.874
				81.1798	150.474
				81.6608	150.076
				82.1418	149.681
				82.6227	149.287
				83.1037	148.895
				83.5847	148.505
				84.0657	148.118
				84.5466	147.732
				85.0276	147.349
				85.5086	146.967
				85.9896	146.587
				86.4705	146.21
				86.9515	145.834
				87.4325	145.46
				87.9135	145.088
				88.3944	144.718
				88.8754	144.35
				89.3564	143.984
				89.8374	143.62
				90.3183	143.257
				90.7993	142.896
				91.2803	142.537
				91.7613	142.18
				92.2422	141.825
				92.7232	141.471
				93.2042	141.12
				93.6852	140.77
				94.1661	140.421
				94.6471	140.075
				95.1281	139.73
				95.6091	139.387
				96.09	139.045
				96.571	138.705

## Sheet: Figure 3c
Fits in panel 3c
Percentage seeds		0	0.1	1	10
Column type	Time /h	Fraction aggregated	Fraction aggregated	Fraction aggregated	Fraction aggregated
	0.18886	6.39184e-09	0.00100082	0.010018	0.100163
	0.398248	2.84217e-08	0.00100287	0.010038	0.100345
	0.607635	6.61651e-08	0.00100494	0.0100582	0.100528
	0.817023	1.19623e-07	0.00100703	0.0100785	0.100711
	1.02641	1.88795e-07	0.00100915	0.0100989	0.100896
	1.2358	2.73682e-07	0.0010113	0.0101194	0.101081
	1.44519	3.74285e-07	0.00101347	0.01014	0.101267
	1.65457	4.90606e-07	0.00101566	0.0101607	0.101454
	1.86396	6.22644e-07	0.00101789	0.0101816	0.101642
	2.07335	7.70402e-07	0.00102013	0.0102025	0.101831
	2.28274	9.33881e-07	0.00102241	0.0102236	0.10202
	2.49212	1.11308e-06	0.00102471	0.0102447	0.10221
	2.70151	1.30801e-06	0.00102703	0.010266	0.102402
	2.9109	1.51866e-06	0.00102938	0.0102874	0.102594
	3.12029	1.74504e-06	0.00103176	0.010309	0.102787
	3.32967	1.98715e-06	0.00103416	0.0103306	0.102981
	3.53906	2.24499e-06	0.00103659	0.0103523	0.103175
	3.74845	2.51857e-06	0.00103904	0.0103742	0.103371
	3.95784	2.80788e-06	0.00104152	0.0103962	0.103567
	4.16723	3.11294e-06	0.00104403	0.0104183	0.103765
	4.37661	3.43374e-06	0.00104656	0.0104405	0.103963
	4.586	3.77028e-06	0.00104911	0.0104628	0.104162
	4.79539	4.12258e-06	0.0010517	0.0104852	0.104362
	5.00478	4.49063e-06	0.00105431	0.0105078	0.104563
	5.21416	4.87443e-06	0.00105694	0.0105304	0.104764
	5.42355	5.274e-06	0.0010596	0.0105532	0.104967
	5.63294	5.68933e-06	0.00106229	0.0105761	0.10517
	5.84233	6.12043e-06	0.001065	0.0105991	0.105375
	6.05171	6.5673e-06	0.00106774	0.0106223	0.10558
	6.2611	7.02995e-06	0.0010705	0.0106455	0.105786
	6.47049	7.50838e-06	0.00107329	0.0106689	0.105993
	6.67988	8.00259e-06	0.00107611	0.0106924	0.106201
	6.88926	8.5126e-06	0.00107895	0.010716	0.106409
	7.09865	9.0384e-06	0.00108182	0.0107397	0.106619
	7.30804	9.58e-06	0.00108472	0.0107635	0.106829
	7.51743	1.01374e-05	0.00108764	0.0107875	0.107041
	7.72681	1.07106e-05	0.00109059	0.0108116	0.107253
	7.9362	1.12997e-05	0.00109356	0.0108357	0.107466
	8.14559	1.19045e-05	0.00109656	0.0108601	0.10768
	8.35498	1.25252e-05	0.00109959	0.0108845	0.107895
	8.56437	1.31617e-05	0.00110264	0.010909	0.108111
	8.77375	1.38141e-05	0.00110572	0.0109337	0.108328
	8.98314	1.44823e-05	0.00110883	0.0109585	0.108545
	9.19253	1.51664e-05	0.00111196	0.0109834	0.108764
	9.40192	1.58663e-05	0.00111512	0.0110084	0.108983
	9.6113	1.65821e-05	0.00111831	0.0110336	0.109203
	9.82069	1.73138e-05	0.00112152	0.0110589	0.109425
	10.0301	1.80613e-05	0.00112476	0.0110843	0.109647
	10.2395	1.88247e-05	0.00112802	0.0111098	0.10987
	10.4489	1.96041e-05	0.00113132	0.0111354	0.110094
	10.6582	2.03993e-05	0.00113464	0.0111612	0.110318
	10.8676	2.12105e-05	0.00113798	0.011187	0.110544
	11.077	2.20375e-05	0.00114135	0.011213	0.110771
	11.2864	2.28805e-05	0.00114475	0.0112392	0.110998
	11.4958	2.37394e-05	0.00114818	0.0112654	0.111227
	11.7052	2.46143e-05	0.00115163	0.0112918	0.111456
	11.9146	2.55051e-05	0.00115511	0.0113183	0.111686
	12.124	2.64119e-05	0.00115862	0.0113449	0.111918
	12.3333	2.73346e-05	0.00116215	0.0113716	0.11215
	12.5427	2.82734e-05	0.00116571	0.0113985	0.112383
	12.7521	2.92281e-05	0.0011693	0.0114255	0.112617
	12.9615	3.01988e-05	0.00117291	0.0114526	0.112852
	13.1709	3.11855e-05	0.00117656	0.0114798	0.113087
	13.3803	3.21882e-05	0.00118023	0.0115072	0.113324
	13.5897	3.3207e-05	0.00118392	0.0115347	0.113562
	13.7991	3.42418e-05	0.00118764	0.0115623	0.1138
	14.0084	3.52926e-05	0.00119139	0.01159	0.11404
	14.2178	3.63595e-05	0.00119517	0.0116179	0.11428
	14.4272	3.74424e-05	0.00119898	0.0116459	0.114521
	14.6366	3.85415e-05	0.00120281	0.011674	0.114764
	14.846	3.96566e-05	0.00120667	0.0117022	0.115007
	15.0554	4.07878e-05	0.00121056	0.0117306	0.115251
	15.2648	4.19351e-05	0.00121447	0.0117591	0.115496
	15.4742	4.30986e-05	0.00121841	0.0117877	0.115742
	15.6835	4.42781e-05	0.00122238	0.0118164	0.115989
	15.8929	4.54739e-05	0.00122638	0.0118453	0.116237
	16.1023	4.66857e-05	0.00123041	0.0118743	0.116486
	16.3117	4.79138e-05	0.00123446	0.0119035	0.116735
	16.5211	4.9158e-05	0.00123854	0.0119327	0.116986
	16.7305	5.04184e-05	0.00124265	0.0119621	0.117238
	16.9399	5.1695e-05	0.00124678	0.0119916	0.11749
	17.1493	5.29878e-05	0.00125095	0.0120213	0.117744
	17.3586	5.42968e-05	0.00125514	0.0120511	0.117998
	17.568	5.56221e-05	0.00125936	0.012081	0.118253
	17.7774	5.69636e-05	0.0012636	0.012111	0.11851
	17.9868	5.83214e-05	0.00126788	0.0121412	0.118767
	18.1962	5.96955e-05	0.00127218	0.0121715	0.119025
	18.4056	6.10858e-05	0.00127651	0.0122019	0.119285
	18.615	6.24925e-05	0.00128087	0.0122325	0.119545
	18.8244	6.39155e-05	0.00128526	0.0122632	0.119806
	19.0337	6.53548e-05	0.00128967	0.012294	0.120068
	19.2431	6.68105e-05	0.00129412	0.012325	0.120331
	19.4525	6.82825e-05	0.00129859	0.0123561	0.120595
	19.6619	6.97709e-05	0.00130309	0.0123873	0.12086
	19.8713	7.12757e-05	0.00130762	0.0124187	0.121126
	20.0807	7.27969e-05	0.00131218	0.0124502	0.121393
	20.2901	7.43345e-05	0.00131676	0.0124818	0.12166
	20.4995	7.58885e-05	0.00132138	0.0125136	0.121929
	20.7088	7.7459e-05	0.00132602	0.0125455	0.122199
	20.9182	7.9046e-05	0.00133069	0.0125775	0.12247
	21.1276	8.06494e-05	0.00133539	0.0126097	0.122742
	21.337	8.22693e-05	0.00134012	0.012642	0.123014
	21.5464	8.39057e-05	0.00134488	0.0126744	0.123288
	21.7558	8.55587e-05	0.00134966	0.012707	0.123563
	21.9652	8.72282e-05	0.00135448	0.0127397	0.123838
	22.1746	8.89143e-05	0.00135932	0.0127726	0.124115
	22.3839	9.06169e-05	0.00136419	0.0128055	0.124392
	22.5933	9.23361e-05	0.00136909	0.0128387	0.124671
	22.8027	9.40719e-05	0.00137402	0.0128719	0.12495
	23.0121	9.58244e-05	0.00137898	0.0129053	0.125231
	23.2215	9.75935e-05	0.00138397	0.0129388	0.125512
	23.4309	9.93792e-05	0.00138899	0.0129725	0.125795
	23.6403	0.000101182	0.00139403	0.0130063	0.126078
	23.8497	0.000103001	0.00139911	0.0130403	0.126363
	24.0591	0.000104837	0.00140422	0.0130744	0.126648
	24.2684	0.000106689	0.00140935	0.0131086	0.126935
	24.4778	0.000108558	0.00141451	0.013143	0.127222
	24.6872	0.000110445	0.00141971	0.0131775	0.127511
	24.8966	0.000112347	0.00142493	0.0132121	0.1278
	25.106	0.000114267	0.00143018	0.0132469	0.128091
	25.3154	0.000116204	0.00143546	0.0132818	0.128382
	25.5248	0.000118157	0.00144078	0.0133169	0.128675
	25.7342	0.000120127	0.00144612	0.0133521	0.128968
	25.9435	0.000122114	0.00145149	0.0133875	0.129262
	26.1529	0.000124118	0.00145689	0.013423	0.129558
	26.3623	0.000126139	0.00146232	0.0134586	0.129854
	26.5717	0.000128177	0.00146778	0.0134944	0.130152
	26.7811	0.000130231	0.00147327	0.0135303	0.13045
	26.9905	0.000132303	0.00147879	0.0135664	0.13075
	27.1999	0.000134392	0.00148434	0.0136026	0.13105
	27.4093	0.000136497	0.00148992	0.013639	0.131352
	27.6186	0.00013862	0.00149553	0.0136755	0.131654
	27.828	0.00014076	0.00150117	0.0137121	0.131958
	28.0374	0.000142917	0.00150684	0.0137489	0.132262
	28.2468	0.000145091	0.00151254	0.0137859	0.132568
	28.4562	0.000147282	0.00151828	0.013823	0.132875
	28.6656	0.00014949	0.00152404	0.0138602	0.133182
	28.875	0.000151716	0.00152983	0.0138976	0.133491
	29.0844	0.000153958	0.00153565	0.0139351	0.133801
	29.2937	0.000156218	0.00154151	0.0139728	0.134111
	29.5031	0.000158495	0.00154739	0.0140106	0.134423
	29.7125	0.000160789	0.00155331	0.0140486	0.134736
	29.9219	0.000163101	0.00155925	0.0140867	0.13505
	30.1313	0.00016543	0.00156523	0.014125	0.135364
	30.3407	0.000167776	0.00157124	0.0141634	0.13568
	30.5501	0.000170139	0.00157728	0.014202	0.135997
	30.7595	0.00017252	0.00158335	0.0142407	0.136315
	30.9688	0.000174918	0.00158945	0.0142795	0.136634
	31.1782	0.000177334	0.00159558	0.0143186	0.136954
	31.3876	0.000179767	0.00160174	0.0143577	0.137275
	31.597	0.000182217	0.00160793	0.014397	0.137597
	31.8064	0.000184685	0.00161416	0.0144365	0.137921
	32.0158	0.000187171	0.00162042	0.0144761	0.138245
	32.2252	0.000189674	0.0016267	0.0145159	0.13857
	32.4346	0.000192194	0.00163302	0.0145558	0.138896
	32.6439	0.000194733	0.00163938	0.0145959	0.139224
	32.8533	0.000197288	0.00164576	0.0146362	0.139552
	33.0627	0.000199862	0.00165217	0.0146766	0.139882
	33.2721	0.000202453	0.00165862	0.0147171	0.140212
	33.4815	0.000205061	0.0016651	0.0147578	0.140544
	33.6909	0.000207688	0.00167161	0.0147987	0.140876
	33.9003	0.000210332	0.00167815	0.0148397	0.14121
	34.1097	0.000212994	0.00168472	0.0148808	0.141545
	34.319	0.000215673	0.00169133	0.0149221	0.141881
	34.5284	0.000218371	0.00169796	0.0149636	0.142218
	34.7378	0.000221086	0.00170463	0.0150053	0.142556
	34.9472	0.000223819	0.00171134	0.015047	0.142895
	35.1566	0.00022657	0.00171807	0.015089	0.143235
	35.366	0.000229339	0.00172484	0.0151311	0.143576
	35.5754	0.000232126	0.00173164	0.0151734	0.143918
	35.7848	0.00023493	0.00173847	0.0152158	0.144262
	35.9941	0.000237753	0.00174533	0.0152584	0.144606
	36.2035	0.000240594	0.00175223	0.0153011	0.144951
	36.4129	0.000243453	0.00175916	0.015344	0.145298
	36.6223	0.00024633	0.00176612	0.0153871	0.145646
	36.8317	0.000249225	0.00177311	0.0154303	0.145994
	37.0411	0.000252138	0.00178014	0.0154737	0.146344
	37.2505	0.000255069	0.0017872	0.0155172	0.146695
	37.4599	0.000258018	0.0017943	0.015561	0.147047
	37.6692	0.000260986	0.00180142	0.0156048	0.1474
	37.8786	0.000263972	0.00180858	0.0156489	0.147754
	38.088	0.000266976	0.00181578	0.0156931	0.14811
	38.2974	0.000269999	0.001823	0.0157374	0.148466
	38.5068	0.000273039	0.00183026	0.0157819	0.148823
	38.7162	0.000276098	0.00183756	0.0158266	0.149182
	38.9256	0.000279176	0.00184488	0.0158715	0.149542
	39.135	0.000282272	0.00185224	0.0159165	0.149902
	39.3443	0.000285386	0.00185964	0.0159617	0.150264
	39.5537	0.000288519	0.00186706	0.016007	0.150627
	39.7631	0.000291671	0.00187452	0.0160526	0.150991
	39.9725	0.00029484	0.00188202	0.0160982	0.151357
	40.1819	0.000298029	0.00188955	0.0161441	0.151723
	40.3913	0.000301236	0.00189711	0.0161901	0.15209
	40.6007	0.000304462	0.00190471	0.0162363	0.152459
	40.8101	0.000307706	0.00191234	0.0162827	0.152828
	41.0194	0.000310969	0.00192001	0.0163292	0.153199
	41.2288	0.000314251	0.00192771	0.0163759	0.153571
	41.4382	0.000317551	0.00193544	0.0164227	0.153944
	41.6476	0.000320871	0.00194321	0.0164698	0.154318
	41.857	0.000324209	0.00195101	0.016517	0.154693

## Sheet: Figure 4b
Data and fits in figure 4b
Data												Fits
Percentage seeds		0		0		1		1		1		Percentage seeds		0	1
Column type	Time /h	Fraction aggregated	Time /h	Fraction aggregated	Time /h	Fraction aggregated	Time /h	Fraction aggregated	Time /h	Fraction aggregated		Column type	Time /h	Fraction aggregated	Fraction aggregated
	0.3	-0.0536166	0.3	-0.0294741	0.2	-0.0344333	0	0.00379884	0	-0.0191171			0	0	0.01
	0.4	-0.0342097	0.4	-0.0251014	0.3	0.0184121	0.1	0.00186857	0.1	0.0443493			0.231156	8.24985e-07	0.0153482
	0.5	0.0215121	0.5	-0.0250566	0.4	-0.00378986	0.2	0.0185976	0.2	-0.0211915			0.462312	3.3074e-06	0.020805
	0.6	0.0620697	0.6	-0.00231535	0.5	-0.00615383	0.3	-0.0221525	0.3	0.0359593			0.693467	7.46969e-06	0.0264164
	0.7	-0.0229287	0.7	0.0226481	0.6	0.0200263	0.4	0.0354552	0.4	0.0116713			0.924623	1.33495e-05	0.0322284
	0.8	-0.0104163	0.8	-0.00150892	0.7	0.0659386	0.5	0.0224323	0.5	0.0434255			1.15578	2.09999e-05	0.0382875
	0.9	-0.0241782	0.9	0.0483463	0.8	0.056121	0.6	0.00158547	0.6	0.0429468			1.38693	3.04902e-05	0.0446412
	1	-0.0300838	1	-0.00344435	0.9	0.0233077	0.7	0.0718386	0.7	0.049615			1.61809	4.19062e-05	0.0513374
	1.1	0.0571259	1.1	-0.0089639	1	0.0108615	0.8	0.0590302	0.8	0.0320373			1.84925	5.53509e-05	0.0584253
	1.2	0.0347257	1.2	0.0248703	1.1	0.00774775	0.9	0.00889474	0.9	0.0224464			2.0804	7.09461e-05	0.0659553
	1.3	0.0595978	1.3	-0.0112488	1.2	0.0121141	1	0.00620953	1	0.0490272			2.31156	8.88326e-05	0.073979
	1.4	0.0329818	1.4	-0.00451062	1.3	0.0168773	1.1	0.0129011	1.1	0.0657231			2.54271	0.000109172	0.082549
	1.5	0.0492426	1.5	0.0146913	1.4	0.0202557	1.2	0.0740863	1.2	0.0473895			2.77387	0.000132148	0.0917191
	1.6	0.0402988	1.6	-0.00699263	1.5	0.0951972	1.3	0.0133644	1.3	0.0321885			3.00503	0.000157969	0.101544
	1.7	0.0163884	1.7	0.000793884	1.6	0.0187208	1.4	0.0135445	1.4	0.0493631			3.23618	0.000186868	0.11208
	1.8	0.0509415	1.8	0.00442281	1.7	0.0404641	1.5	0.054552	1.5	0.0505809			3.46734	0.000219105	0.123381
	1.9	-0.0199265	1.9	-0.0156931	1.8	0.0360008	1.6	0.0253492	1.6	0.0558886			3.69849	0.000254973	0.135505
	2	0.0254762	2	-0.0263021	1.9	0.0186767	1.7	0.0575632	1.7	0.0742222			3.92965	0.000294795	0.148505
	2.1	0.0681911	2.1	0.0312769	2	0.0509785	1.8	0.0575889	1.8	0.094941			4.1608	0.00033893	0.162435
	2.2	0.0100603	2.2	0.0193417	2.1	0.0421401	1.9	0.0564394	1.9	0.0629432			4.39196	0.000387778	0.177345
	2.3	-0.00272182	2.3	0.0499681	2.2	0.0623397	2	0.0301877	2	0.0854592			4.62312	0.00044178	0.193285
	2.4	0.0242806	2.4	-0.0004516	2.3	0.0389646	2.1	0.024517	2.1	0.0741467			4.85427	0.000501422	0.210295
	2.5	0.0400111	2.5	0.0130606	2.4	0.0426958	2.2	0.0268591	2.2	0.0879368			5.08543	0.000567243	0.228412
	2.6	-0.0182186	2.6	-0.0100839	2.5	0.0340338	2.3	0.0511719	2.3	0.0718959			5.31658	0.000639837	0.247667
	2.7	-0.0191175	2.7	0.0030698	2.6	0.0194794	2.4	0.0506743	2.4	0.0664706			5.54774	0.000719859	0.268077
	2.8	0.0542404	2.8	-0.000594965	2.7	0.0241015	2.5	0.0170448	2.5	0.0426528			5.77889	0.00080803	0.289651
	2.9	0.0020153	2.9	0.0130516	2.8	0.00945017	2.6	0.071341	2.6	0.0877184			6.01005	0.000905145	0.312385
	3	0.0625012	3	0.0329793	2.9	0.0484999	2.7	0.0692735	2.7	0.0960076			6.24121	0.00101208	0.336258
	3.1	0.0295841	3.1	-0.0160694	3	0.0749976	2.8	0.0222265	2.8	0.0573415			6.47236	0.00112979	0.361236
	3.2	0.0388965	3.2	0.0203811	3.1	0.0648536	2.9	0.0276998	2.9	0.0545533			6.70352	0.00125935	0.387262
	3.3	0.0572068	3.3	0.0317876	3.2	0.0571443	3	0.0830513	3	0.0490776			6.93467	0.00140192	0.414264
	3.4	-0.0125286	3.4	-0.0240172	3.3	0.0407111	3.1	0.0787618	3.1	0.0550152			7.16583	0.00155877	0.442146
	3.5	-0.00931963	3.5	-0.00968073	3.4	0.0491085	3.2	0.0744209	3.2	0.0972505			7.39698	0.00173133	0.470793
	3.6	0.0325504	3.6	0.0198614	3.5	0.0714428	3.3	0.0359099	3.3	0.104851			7.62814	0.00192113	0.500068
	3.7	0.033683	3.7	0.049314	3.6	0.0655505	3.4	0.0914673	3.4	0.102088			7.8593	0.00212989	0.529815
	3.8	-0.0101826	3.8	0.00909114	3.7	0.064686	3.5	0.0577691	3.5	0.113636			8.09045	0.00235947	0.55986
	3.9	0.0416471	3.9	-0.0112129	3.8	0.0635746	3.6	0.0634055	3.6	0.109688			8.32161	0.00261194	0.590012
	4	0.0592292	4	0.00147487	3.9	0.101848	3.7	0.0461103	3.7	0.115945			8.55276	0.00288955	0.620069
	4.1	0.0423033	4.1	0.000202503	4	0.0687083	3.8	0.0472341	3.8	0.123865			8.78392	0.00319478	0.649822
	4.2	0.0476876	4.2	0.0540809	4.1	0.0693699	3.9	0.0757077	3.9	0.119985			9.01508	0.00353036	0.679059
	4.3	-0.0139579	4.3	-0.0151286	4.2	0.0736303	4	0.0716413	4	0.0959572			9.24623	0.00389929	0.707569
	4.4	0.00615915	4.4	0.00222753	4.3	0.0789669	4.1	0.107536	4.1	0.153889			9.47739	0.00430484	0.735153
	4.5	0.0356605	4.5	0.00671665	4.4	0.0673764	4.2	0.138737	4.2	0.133809			9.70854	0.00475063	0.761621
	4.6	0.0605146	4.6	0.00703922	4.5	0.122648	4.3	0.0453553	4.3	0.171198			9.9397	0.00524062	0.786809
	4.7	0.0560832	4.7	0.00800694	4.6	0.0822483	4.4	0.0985277	4.4	0.183099			10.1709	0.00577914	0.810572
	4.8	-0.0241153	4.8	0.00995133	4.7	0.0944651	4.5	0.0902319	4.5	0.210376			10.402	0.00637096	0.832797
	4.9	0.0547258	4.9	0.0432568	4.8	0.0423341	4.6	0.118946	4.6	0.274918			10.6332	0.00702129	0.853398
	5	0.0330358	5	0.0136609	4.9	0.102854	4.7	0.136086	4.7	0.198871			10.8643	0.00773586	0.872326
	5.1	0.041674	5.1	0.00718259	5	0.12203	4.8	0.170608	4.8	0.221244			11.0955	0.00852095	0.889558
	5.2	0.032892	5.2	0.0374326	5.1	0.0660974	4.9	0.258671	4.9	0.206967			11.3266	0.00938341	0.905108
	5.3	0.0152559	5.3	0.0103277	5.2	0.188504	5	0.26031	5	0.313592			11.5578	0.0103308	0.919014
	5.4	0.0259885	5.4	0.00829367	5.3	0.147055	5.1	0.144314	5.1	0.300004			11.7889	0.0113712	0.931339
	5.5	0.085962	5.5	0.0125229	5.4	0.122736	5.2	0.113378	5.2	0.337729			12.0201	0.0125138	0.942167
	5.6	0.0751215	5.6	0.00880441	5.5	0.151447	5.3	0.182293	5.3	0.345884			12.2513	0.0137684	0.951599
	5.7	0.0785373	5.7	0.0123975	5.6	0.166478	5.4	0.185947	5.4	0.348286			12.4824	0.0151456	0.959746
	5.8	-0.0103264	5.8	0.0215818	5.7	0.202935	5.5	0.159172	5.5	0.289506			12.7136	0.0166573	0.966725
	5.9	0.0108154	5.9	-0.0114638	5.8	0.212267	5.6	0.145866	5.6	0.339636			12.9447	0.0183163	0.972655
	6	0.019984	6	0.0468589	5.9	0.203914	5.7	0.167837	5.7	0.371734			13.1759	0.0201364	0.977656
	6.1	0.0685597	6.1	0.0456851	6	0.168983	5.8	0.220958	5.8	0.386725			13.407	0.0221328	0.981842
	6.2	0.0384021	6.2	0.042531	6.1	0.16085	5.9	0.305984	5.9	0.483852			13.6382	0.0243222	0.985321
	6.3	0.0148154	6.3	-6.63063e-05	6.2	0.206428	6	0.24872	6	0.45686			13.8693	0.0267225	0.988192
	6.4	0.0528562	6.4	0.0138311	6.3	0.270828	6.1	0.217758	6.1	0.513549			14.1005	0.0293531	0.990547
	6.5	0.0825193	6.5	0.0218865	6.4	0.224537	6.2	0.260756	6.2	0.525458			14.3317	0.0322352	0.992466
	6.6	0.0184019	6.6	0.0573962	6.5	0.272892	6.3	0.281689	6.3	0.586774			14.5628	0.0353916	0.994021
	6.7	-0.014668	6.7	0.0391351	6.6	0.287367	6.4	0.273813	6.4	0.588882			14.794	0.038847	0.995274
	6.8	0.0172873	6.8	0.0688923	6.7	0.275415	6.5	0.281191	6.5	0.573538			15.0251	0.0426281	0.996278
	6.9	-0.0170051	6.9	0.0112327	6.8	0.263216	6.6	0.389844	6.6	0.640885			15.2563	0.0467635	0.99708
	7	0.0800114	7	0.0467961	6.9	0.298005	6.7	0.443642	6.7	0.66251			15.4874	0.051284	0.997716
	7.1	0.0321728	7.1	0.0346728	7	0.336173	6.8	0.3723	6.8	0.665173			15.7186	0.0562225	0.998219
	7.2	-0.00509487	7.2	0.0225316	7.1	0.289572	6.9	0.440374	6.9	0.694743			15.9497	0.061614	0.998616
	7.3	0.0155165	7.3	0.033293	7.2	0.33769	7	0.452195	7	0.739263			16.1809	0.0674961	0.998927
	7.4	-0.00535555	7.4	0.0369846	7.3	0.349924	7.1	0.418935	7.1	0.749702			16.4121	0.0739082	0.99917
	7.5	0.0366942	7.5	0.0140283	7.4	0.371844	7.2	0.453405	7.2	0.794003			16.6432	0.0808923	0.999359
	7.6	0.0211705	7.6	0.00502315	7.5	0.372911	7.3	0.460955	7.3	0.80692			16.8744	0.0884922	0.999507
	7.7	0.0746451	7.7	0.0781483	7.6	0.423878	7.4	0.618971	7.4	0.782682			17.1055	0.0967537	0.999621
	7.8	0.0525146	7.8	0.0408734	7.7	0.358181	7.5	0.56579	7.5	0.870924			17.3367	0.105724	0.999709
	7.9	0.015103	7.9	0.065801	7.8	0.495485	7.6	0.522243	7.6	0.904803			17.5678	0.115453	0.999777
	8	0.0491258	8	0.055407	7.9	0.457926	7.7	0.659661	7.7	0.817393			17.799	0.12599	0.99983
	8.1	0.00442431	8.1	0.0328091	8	0.433995	7.8	0.638668	7.8	0.81505			18.0302	0.137386	0.99987
	8.2	-0.0113601	8.2	0.0047185	8.1	0.522786	7.9	0.653604	7.9	0.881934			18.2613	0.149691	0.999901
	8.3	0.0716428	8.3	0.052468	8.2	0.499878	8	0.64614	8	0.838481			18.4925	0.162954	0.999924
	8.4	0.0765058	8.4	0.0650662	8.3	0.546955	8.1	0.712335	8.1	0.889148			18.7236	0.177224	0.999943
	8.5	-0.0292119	8.5	0.0503444	8.4	0.535514	8.2	0.727923	8.2	0.902913			18.9548	0.192545	0.999956
	8.6	0.0308425	8.6	0.035309	8.5	0.547581	8.3	0.718512	8.3	0.942478			19.1859	0.208958	0.999967
	8.7	0.0424291	8.7	0.0436152	8.6	0.593149	8.4	0.687396	8.4	0.991062			19.4171	0.226498	0.999975
	8.8	0.0503842	8.8	0.0473517	8.7	0.590794	8.5	0.758833	8.5	0.90812			19.6482	0.245194	0.999981
	8.9	0.0643978	8.9	0.0567511	8.8	0.629967	8.6	0.7757	8.6	0.92978			19.8794	0.265066	0.999986
	9	0.0315436	9	0.054959	8.9	0.607862	8.7	0.794788	8.7	0.905769			20.1106	0.286122	0.999989
	9.1	0.0125772	9.1	0.0101933	9	0.630426	8.8	0.78403	8.8	0.923153			20.3417	0.30836	0.999992
	9.2	0.0485325	9.2	0.0121824	9.1	0.635798	8.9	0.789366	8.9	0.927798			20.5729	0.331762	0.999994
	9.3	-0.0137152	9.3	0.019745	9.2	0.657797	9	0.797173	9	0.922406			20.804	0.356295	0.999995
	9.4	0.0500157	9.4	0.0409271	9.3	0.7046	9.1	0.849865	9.1	0.970814			21.0352	0.381907	0.999996
	9.5	0.045737	9.5	0.0478535	9.4	0.704353	9.2	0.803804	9.2	0.936423			21.2663	0.408529	0.999997
	9.6	0.0134221	9.6	0.050676	9.5	0.712715	9.3	0.817067	9.3	0.939312			21.4975	0.43607	0.999998
	9.7	0.0542314	9.7	0.0655949	9.6	0.753291	9.4	0.812872	9.4	0.969445			21.7286	0.464417	0.999998
	9.8	0.0351931	9.8	0.0227108	9.7	0.707088	9.5	0.854309	9.5	0.933962			21.9598	0.493441	0.999999
	9.9	0.0234627	9.9	0.0243506	9.8	0.758107	9.6	0.837974	9.6	0.95615			22.191	0.522987	0.999999
	10	0.0504921	10	0.0305511	9.9	0.739504	9.7	0.836773	9.7	0.946979			22.4221	0.552885	0.999999
	10.1	-0.00536454	10.1	0.0365366	10	0.811579	9.8	0.864063	9.8	0.962844			22.6533	0.582948	1
	10.2	0.0185368	10.2	0.067611	10.1	0.805563	9.9	0.836044	9.9	0.961971			22.8844	0.612977	1
	10.3	0.00689624	10.3	0.0637401	10.2	0.779392	10	0.891936	10	0.959476			23.1156	0.642762	1
	10.4	0.0366043	10.4	0.0420651	10.3	0.77858	10.1	0.849444	10.1	0.964717			23.3467	0.672091	1
	10.5	-0.00443869	10.5	0.0740624	10.4	0.783537	10.2	0.868481	10.2	0.973745			23.5779	0.700753	1
	10.6	-0.0141107	10.6	0.0682561	10.5	0.797483	10.3	0.875979	10.3	0.974291			23.809	0.728543	1
	10.7	-0.0265692	10.7	0.0527458	10.6	0.799609	10.4	0.869356	10.4	0.972107			24.0402	0.755269	1
	10.8	0.0789687	10.8	0.0528533	10.7	0.810265	10.5	0.886308	10.5	0.971377			24.2714	0.78076	1
	10.9	0.0390133	10.9	0.0294042	10.8	0.834407	10.6	0.901115	10.6	0.976542			24.5025	0.804864	1
	11	0.033665	11	0.0568586	10.9	0.826292	10.7	0.907481	10.7	0.985158			24.7337	0.82746	1
	11.1	0.0107435	11.1	0.00950331	11	0.876112	10.8	0.908416	10.8	0.982782			24.9648	0.848455	1
	11.2	0.003058	11.2	0.0811321	11.1	0.829353	10.9	0.892039	10.9	0.980867			25.196	0.867789	1
	11.3	0.0104288	11.3	0.0743043	11.2	0.857668	11	0.919818	11	0.994506			25.4271	0.885433	1
	11.4	0.00766029	11.4	0.0590091	11.3	0.879331	11.1	0.902874	11.1	1.00996			25.6583	0.901392	1
	11.5	0.0200559	11.5	0.0639731	11.4	0.885753	11.2	0.921508	11.2	0.988476			25.8894	0.915697	1
	11.6	0.0669686	11.6	0.0542153	11.5	0.869567	11.3	0.940922	11.3	0.969294			26.1206	0.928404	1
	11.7	0.0318942	11.7	0.0617957	11.6	0.881131	11.4	0.927736	11.4	0.982975			26.3518	0.939595	1
	11.8	0.0515258	11.8	0.0657831	11.7	0.893921	11.5	0.94691	11.5	0.989106			26.5829	0.949363	1
	11.9	0.0782047	11.9	0.0844295	11.8	0.899928	11.6	0.923875	11.6	0.977424			26.8141	0.957819	1
	12	0.0729732	12	0.0636057	11.9	0.902839	11.7	0.93339	11.7	0.986183			27.0452	0.965078	1
	12.1	0.0297459	12.1	0.074367	12	0.909543	11.8	0.944954	11.8	0.993733			27.2764	0.971259	1
	12.2	0.0262402	12.2	0.0291891	12.1	0.91091	11.9	0.9425	11.9	1.00118			27.5075	0.976481	1
	12.3	0.0112828	12.3	0.0465184	12.2	0.985419	12	0.927358	12	0.99076			27.7387	0.980861	1
	12.4	-0.0113241	12.4	0.0277017	12.3	0.949704	12.1	0.934942	12.1	0.996412			27.9698	0.984507	1
	12.5	0.0756518	12.5	0.0641612	12.4	0.926858	12.2	0.9393	12.2	0.982085			28.201	0.987522	1
	12.6	-0.0132118	12.6	0.0421547	12.5	0.891045	12.3	0.93574	12.3	0.993002			28.4322	0.989998	1
	12.7	0.0251705	12.7	0.05745	12.6	0.889546	12.4	0.947836	12.4	0.999872			28.6633	0.99202	1
	12.8	0.0668787	12.8	0.0409988	12.7	0.878908	12.5	0.948806	12.5	0.988963			28.8945	0.99366	1
	12.9	0.0265728	12.9	0.0627186	12.8	0.894768	12.6	0.940733	12.6	0.994052			29.1256	0.994984	1
	13	0.00996143	13	0.0604248	12.9	0.893048	12.7	0.947768	12.7	0.985032			29.3568	0.996046	1
	13.1	0.0172694	13.1	0.0259276	13	0.897379	12.8	0.947622	12.8	0.985914			29.5879	0.996895	1
	13.2	0.0701417	13.2	0.0773687	13.1	0.915655	12.9	0.951723	12.9	0.996303			29.8191	0.997569	1
	13.3	0.0772968	13.3	0.0464557	13.2	0.899399	13	0.961709	13	0.991004			30.0503	0.998103	1
	13.4	0.0604158	13.4	0.0304167	13.3	0.916688	13.1	0.954991	13.1	1.00127			30.2814	0.998524	1
	13.5	-0.0125107	13.5	0.0743222	13.4	0.904109	13.2	0.950607	13.2	1.00258			30.5126	0.998855	1
	13.6	0.0599304	13.6	0.0420203	13.5	0.928172	13.3	1.00218	13.3	0.973627			30.7437	0.999114	1
	13.7	0.0357055	13.7	0.0613477	13.6	0.912268	13.4	0.976044	13.4	0.997084			30.9749	0.999316	1
	13.8	0.0245413	13.8	0.0590449	13.7	0.906597	13.5	0.95053	13.5	0.996748			31.206	0.999473	1
	13.9	0.0315436	13.9	0.0613387	13.8	0.911272	13.6	0.951191	13.6	0.999814			31.4372	0.999595	1
	14	0.080353	14	0.0614642	13.9	0.927925	13.7	0.962601	13.7	0.991457			31.6683	0.999689	1
	14.1	0.0208739	14.1	0.0691342	14	0.924838	13.8	0.964094	13.8	1.01996			31.8995	0.999762	1
	14.2	0.0440022	14.2	0.0532924	14.1	0.923162	13.9	0.947742	13.9	1.00096			32.1307	0.999818	1
	14.3	0.103742	14.3	0.108371	14.2	0.935599	14	0.956493	14	0.998655			32.3618	0.999861	1
	14.4	0.0275166	14.4	0.0470829	14.3	0.919016	14.1	0.962996	14.1	1.01003			32.593	0.999894	1
	14.5	0.0445505	14.5	0.107816	14.4	0.950859	14.2	0.97577	14.2	1.02098			32.8241	0.999919	1
	14.6	0.0202536	14.6	0.0980581	14.5	0.931603	14.3	0.975778	14.3	1.01282			33.0553	0.999938	1
	14.7	0.0356335	14.7	0.088157	14.6	0.943556	14.4	0.97009	14.4	0.9948			33.2864	0.999953	1
	14.8	0.0701327	14.8	0.0589463	14.7	0.941659	14.5	0.980951	14.5	0.993196			33.5176	0.999964	1
	14.9	0.0155345	14.9	0.0946174	14.8	0.937134	14.6	0.977074	14.6	0.99616			33.7487	0.999973	1
	15	0.0313549	15	0.120889	14.9	0.939886	14.7	0.971034	14.7	1.00897			33.9799	0.99998	1
	15.1	0.0156514	15.1	0.0759978	15	0.941739	14.8	0.970837	14.8	0.979179			34.2111	0.999984	1
	15.2	0.0939172	15.2	0.120916	15.1	0.941703	14.9	0.983345	14.9	1.00748			34.4422	0.999988	1
	15.3	0.0422583	15.3	0.0794923	15.2	0.942497	15	0.957891	15	1.00137			34.6734	0.999991	1
	15.4	0.0313099	15.4	0.0938199	15.3	0.957669	15.1	0.959204	15.1	0.992667			34.9045	0.999993	1
	15.5	0.0769462	15.5	0.11062	15.4	0.948257	15.2	0.971943	15.2	0.977608			35.1357	0.999995	1
	15.6	0.0766137	15.6	0.083184	15.5	0.94644	15.3	0.981166	15.3	0.97891			35.3668	0.999996	1
	15.7	0.0869149	15.7	0.100442	15.6	0.937752	15.4	0.963176	15.4	1.00734			35.598	0.999997	1
	15.8	0.0545281	15.8	0.0994559	15.7	0.967195	15.5	0.972089	15.5	0.995068			35.8291	0.999998	1
	15.9	0.0601281	15.9	0.128595	15.8	0.954732	15.6	0.97613	15.6	1.00965			36.0603	0.999998	1
	16	0.0482089	16	0.114348	15.9	0.944993	15.7	0.964643	15.7	0.990038			36.2915	0.999999	1
	16.1	0.0839845	16.1	0.100764	16	0.962212	15.8	0.965286	15.8	0.999284			36.5226	0.999999	1
	16.2	0.0563079	16.2	0.102637	16.1	0.950956	15.9	0.969507	15.9	0.985116			36.7538	0.999999	1
	16.3	0.0858722	16.3	0.140691	16.2	0.950586	16	0.981741	16	0.999108			36.9849	0.999999	1
	16.4	0.0389684	16.4	0.132994	16.3	0.95871	16.1	0.979184	16.1	1.00451			37.2161	1	1
	16.5	0.0998408	16.5	0.17535	16.4	0.975258	16.2	0.971815	16.2	0.982706			37.4472	1	1
	16.6	0.137189	16.6	0.118783	16.5	0.971818	16.3	0.991521	16.3	0.973334			37.6784	1	1
	16.7	0.104155	16.7	0.166793	16.6	0.983911	16.4	0.990354	16.4	0.987367			37.9095	1	1
	16.8	0.121585	16.8	0.224103	16.7	0.982835	16.5	0.973702	16.5	0.988434			38.1407	1	1
	16.9	0.106088	16.9	0.15199	16.8	0.979853	16.6	0.993648	16.6	1.01231			38.3719	1	1
	17	0.0836609	17	0.20586	16.9	0.977286	16.7	0.98464	16.7	1.00287			38.603	1	1
	17.1	0.124201	17.1	0.152716	17	0.977657	16.8	1.00363	16.8	0.998151			38.8342	1	1
	17.2	0.140884	17.2	0.178316	17.1	0.975443	16.9	0.986244	16.9	0.985822			39.0653	1	1
	17.3	0.117153	17.3	0.18802	17.2	0.986019	17	0.991864	17	0.98641			39.2965	1	1
	17.4	0.114475	17.4	0.17319	17.3	0.959671	17.1	0.99231	17.1	0.975794			39.5276	1	1
	17.5	0.131985	17.5	0.184355	17.4	0.967319	17.2	0.983679	17.2	0.997437			39.7588	1	1
	17.6	0.143284	17.6	0.20405	17.5	0.97068	17.3	0.999027	17.3	1.00584			39.9899	1	1
	17.7	0.182709	17.7	0.211998	17.6	0.962326	17.4	0.994652	17.4	0.983076			40.2211	1	1
	17.8	0.188552	17.8	0.204749	17.7	0.969162	17.5	1.00073	17.5	0.98499			40.4523	1	1
	17.9	0.166484	17.9	0.204417	17.8	0.959248	17.6	0.989659	17.6	0.998772			40.6834	1	1
	18	0.134043	18	0.258636	17.9	0.985031	17.7	0.99303	17.7	0.990449			40.9146	1	1
	18.1	0.17568	18.1	0.2505	18	0.989706	17.8	0.996737	17.8	0.99501			41.1457	1	1
	18.2	0.157378	18.2	0.256441	18.1	0.982914	17.9	0.999611	17.9	0.985965			41.3769	1	1
	18.3	0.218233	18.3	0.225097	18.2	0.980982	18	0.985421	18	0.979825			41.608	1	1
	18.4	0.231869	18.4	0.229605	18.3	0.983593	18.1	1.00725	18.1	0.988266			41.8392	1	1
	18.5	0.168542	18.5	0.246324	18.4	0.978768	18.2	0.998821	18.2	1.00385			42.0704	1	1
	18.6	0.228004	18.6	0.26024	18.5	0.976034	18.3	0.9943	18.3	0.993884			42.3015	1	1
	18.7	0.23737	18.7	0.280096	18.6	0.97973	18.4	1.0019	18.4	0.996773			42.5327	1	1
	18.8	0.18981	18.8	0.251961	18.7	0.980418	18.5	1.00284	18.5	1.01578			42.7638	1	1
	18.9	0.282638	18.9	0.284782	18.8	0.984273	18.6	1.00614	18.6	0.996715			42.995	1	1
	19	0.241002	19	0.268869	18.9	0.985322	18.7	1.00693	18.7	0.988526			43.2261	1	1
	19.1	0.266728	19.1	0.30471	19	1.00636	18.8	0.996779	18.8	0.997907			43.4573	1	1
	19.2	0.259572	19.2	0.321027	19.1	0.992502			18.9	1.0079			43.6884	1	1
	19.3	0.276453	19.3	0.342693	19.2	0.988162			19	0.989652			43.9196	1	1
	19.4	0.269406	19.4	0.297094	19.3	0.980418			19.1	1.00168			44.1508	1	1
	19.5	0.253029	19.5	0.371455	19.4	1.00281			19.2	1.00239			44.3819	1	1
	19.6	0.254557	19.6	0.365524	19.5	0.983505			19.3	1.00316			44.6131	1	1
	19.7	0.335312	19.7	0.322272	19.6	0.993852			19.4	0.993347			44.8442	1	1
	19.8	0.325245	19.8	0.362997	19.7	1.0051			19.5	1.00494			45.0754	1	1
	19.9	0.327753	19.9	0.363839	19.8	1.00617			19.6	0.992171			45.3065	1	1
	20	0.33613	20	0.349924	19.9	0.9825			19.7	1.00252			45.5377	1	1
	20.1	0.377245	20.1	0.456274	20	0.992035			19.8	0.997563			45.7688	1	1
	20.2	0.306899	20.2	0.407619	20.1	0.996983			19.9	0.988383			46	1	1
	20.3	0.358845	20.3	0.393444	20.2	1.00256			20	0.997067
	20.4	0.380913	20.4	0.425826	20.3	1.00286			20.1	0.994153
	20.5	0.408059	20.5	0.437968	20.4	1.00858			20.2	0.998957
	20.6	0.415421	20.6	0.443595	20.5	1.0028			20.3	1.00053
	20.7	0.4349	20.7	0.463361	20.6	1.00018			20.4	1.01003
	20.8	0.404931	20.8	0.447161	20.7	0.996983			20.5	0.995136
	20.9	0.387043	20.9	0.526191	20.8	0.993984			20.6	0.998587
	21	0.439574	21	0.511478	20.9	1.00304			20.7	1.01959
	21.1	0.451268	21.1	0.519937
	21.2	0.447017	21.2	0.475243
	21.3	0.450244	21.3	0.517697
	21.4	0.506127	21.4	0.502401
	21.5	0.512599	21.5	0.544775
	21.6	0.447214	21.6	0.579863
	21.7	0.504258	21.7	0.56291
	21.8	0.480473	21.8	0.553359
	21.9	0.530478	21.9	0.592954
	22	0.5606	22	0.628357
	22.1	0.539638	22.1	0.64591
	22.2	0.562227	22.2	0.62247
	22.3	0.551278	22.3	0.674162
	22.4	0.558838	22.4	0.66866
	22.5	0.617787	22.5	0.668104
	22.6	0.588986	22.6	0.660452
	22.7	0.639953	22.7	0.679968
	22.8	0.624312	22.8	0.714035
	22.9	0.647818	22.9	0.673319
	23	0.649832	23	0.705227
	23.1	0.619755	23.1	0.741615
	23.2	0.654866	23.2	0.732117
	23.3	0.682992	23.3	0.775019
	23.4	0.67847	23.4	0.732225
	23.5	0.695136	23.5	0.745244
	23.6	0.713572	23.6	0.759267
	23.7	0.692268	23.7	0.767295
	23.8	0.719396	23.8	0.762161
	23.9	0.701625	23.9	0.812473
	24	0.759514	24	0.807688
	24.1	0.767397	24.1	0.825259
	24.2	0.747972	24.2	0.798388
	24.3	0.741347	24.3	0.838082
	24.4	0.789078	24.4	0.83465
	24.5	0.776871	24.5	0.831962
	24.6	0.78701	24.6	0.850286
	24.7	0.801536	24.7	0.870204
	24.8	0.798633	24.8	0.852131
	24.9	0.808161	24.9	0.871172
	25	0.804862	25	0.884389
	25.1	0.827092	25.1	0.892175
	25.2	0.827047	25.2	0.875939
	25.3	0.832755	25.3	0.907533
	25.4	0.819622	25.4	0.892999
	25.5	0.831658	25.5	0.889317
	25.6	0.852368	25.6	0.892077
	25.7	0.845743	25.7	0.912551
	25.8	0.848899	25.8	0.897435
	25.9	0.828215	25.9	0.890598
	26	0.888324	26	0.890078
	26.1	0.87253	26.1	0.905938
	26.2	0.878948	26.2	0.918285
	26.3	0.898526	26.3	0.920472
	26.4	0.900315	26.4	0.908626
	26.5	0.891074	26.5	0.93953
	26.6	0.892647	26.6	0.931215
	26.7	0.903865	26.7	0.931153
	26.8	0.895901	26.8	0.929844
	26.9	0.901025	26.9	0.932111
	27	0.923308	27	0.94186
	27.1	0.902742	27.1	0.931144
	27.2	0.914418	27.2	0.959315
	27.3	0.900593	27.3	0.943858
	27.4	0.918068	27.4	0.948079
	27.5	0.912369	27.5	0.940498
	27.6	0.933555	27.6	0.952971
	27.7	0.915973	27.7	0.948285
	27.8	0.93014	27.8	0.937711
	27.9	0.931551	27.9	0.950139
	28	0.943767	28	0.956215
	28.1	0.93734	28.1	0.97142
	28.2	0.939668	28.2	0.951528
	28.3	0.942293	28.3	0.961528
	28.4	0.945942	28.4	0.963356
	28.5	0.94392	28.5	0.959494
	28.6	0.927937	28.6	0.965901
	28.7	0.937322	28.7	0.948921
	28.8	0.945906	28.8	0.967263
	28.9	0.957475	28.9	0.972021
	29	0.941546	29	0.959745
	29.1	0.94143	29.1	0.952164
	29.2	0.966437	29.2	0.967057
	29.3	0.972046	29.3	0.993274
	29.4	0.951722	29.4	0.966591
	29.5	0.959461	29.5	0.972442
	29.6	0.961879	29.6	0.984637
	29.7	0.960585	29.7	0.969834
	29.8	0.969205	29.8	0.98538
	29.9	0.958616	29.9	0.965426
	30	0.95449	30	0.983938
	30.1	0.971353	30.1	0.968866
	30.2	0.974796	30.2	0.978615
	30.3	0.970679	30.3	0.976357
	30.4	0.970814	30.4	0.967917
	30.5	0.973969	30.5	0.973848
	30.6	0.973493	30.6	0.991007
	30.7	0.970634	30.7	0.975354
	30.8	0.966751	30.8	0.970148
	30.9	0.979416	30.9	0.972881
	31	0.97796	31	0.977173
	31.1	0.971911	31.1	0.977495
	31.2	0.971686	31.2	0.979825
	31.3	0.977763	31.3	0.986384
	31.4	0.979965	31.4	0.96978
	31.5	0.985151	31.5	0.976537
	31.6	0.976378	31.6	0.978965
	31.7	0.98161	31.7	0.986814
	31.8	0.970958	31.8	0.997638
	31.9	0.982113	31.9	0.975443
	32	0.981088	32	0.988167
	32.1	0.980567	32.1	0.976106
	32.2	0.984495	32.2	0.990129
	32.3	0.985259	32.3	0.986402
	32.4	0.979407	32.4	0.985819
	32.5	0.985106	32.5	1.00199
	32.6	0.98534	32.6	0.97866
	32.7	0.97458	32.7	0.993678
	32.8	0.986661	32.8	0.977585
	32.9	0.980423	32.9	0.970909
	33	0.991479	33	0.982594
	33.1	0.985349	33.1	0.981742
	33.2	0.964082	33.2	0.988839
	33.3	0.994356	33.3	0.994753
	33.4	0.986059	33.4	0.988068
	33.5	0.986805	33.5	0.985828
	33.6	0.987524	33.6	0.997217
	33.7	0.985151	33.7	0.99357
	33.8	0.988109	33.8	0.99529
	33.9	0.971785	33.9	0.999896
	34	0.990068	34	0.996885
	34.1	0.989061	34.1	0.985981
	34.2	0.983318	34.2	0.99073
	34.3	0.99245	34.3	0.988239
	34.4	0.986536	34.4	0.990533
	34.5	0.99841	34.5	0.988821
	34.6	0.988235	34.6	0.985873
	34.7	0.986338	34.7	0.990541
	34.8	0.99708	34.8	1.00772
	34.9	0.979722	34.9	0.988239
	35	1.00458	35	1.01136
	35.1	0.989124	35.1	1.00036
	35.2	0.991659	35.2	0.996876
	35.3	0.995111	35.3	0.997665
	35.4	0.991515	35.4	0.992262
	35.5	0.983875	35.5	0.993543
	35.6	0.994257	35.6	0.993454
	35.7	0.998221	35.7	1.00142
	35.8	1.00058	35.8	0.997772
	35.9	0.994895	35.9	0.997934
	36	1.00111	36	1.0104
	36.1	1.00173	36.1	1.01624
	36.2	0.996244	36.2	1.0041
	36.3	1.00069	36.3	1.01071
	36.4	1.00188	36.4	1.00026
	36.5	0.994724	36.5	0.994188
	36.6	0.988693	36.6	0.987827
	36.7	0.998185	36.7	0.993427
	36.8	1.00571	36.8	1.00016
	36.9	1.00274	36.9	1.01821
	37	0.986572	37	1.0052
	37.1	1.00005	37.1	0.992136
	37.2	0.996019	37.2	0.991285
	37.3	1.0053	37.3	0.992674
	37.4	0.999713	37.4	0.992163
	37.5	1.00316	37.5	0.993265
	37.6	1.00449	37.6	0.989699
	37.7	0.995929	37.7	0.998651
	37.8	1.00244	37.8	1.00723
	37.9	1.00804	37.9	1.00546
	38	1.00405	38	0.999878
	38.1	1.00691	38.1	0.997405
	38.2	1.00524	38.2	0.991178
	38.3	0.999417	38.3	1.00006
	38.4	0.991048	38.4	0.994968
	38.5	0.999983	38.5	0.991859
	38.6	1.00173	38.6	1.01093
	38.7	1.00833	38.7	0.998561
	38.8	1.00175	38.8	1.01154
	38.9	1.00261	38.9	0.994923
	39	0.995417	39	1.00493
	39.1	0.991066	39.1	1.00471
	39.2	1.00527	39.2	1.0031
	39.3	1.00965	39.3	0.998113
	39.4	0.987399	39.4	1.00465
	39.5	0.999255	39.5	0.999914
	39.6	1.00875	39.6	0.999466
	39.7	1.00812	39.7	0.995667
	39.8	1.00465	39.8	0.993991
	39.9	0.998239	39.9	1.00416
	40	1.00105	40	0.997432
	40.1	0.977628	40.1	1.0035

## Sheet: Figure 4c
Data and fits in figure 4c
Data								Fits
0% seeds				1% seeds					0% seeds	1% seeds
Time /h	Relative oligomer conc	Error bar		Time /h	Relative oligomer conc	Error bar		Time /h	Relative oligomer conc	Relative oligomer conc
0	0.120836	0.181214		1	0.87332	0.191942		0	0	0
1	0.0906268	0.120816		2	0.522765	0.162345		0.231156	2.94208e-05	0.481002
2	0.0906268	0.0906137		3	0.432114	0.0999223		0.462312	0.000235662	0.631201
3	0.120823	0.120823		4	0.775085	0.280801		0.693467	0.000796942	0.653418
6	0.494127	0		5	1	0.378869		0.924623	0.00189403	0.651721
13	0.864945	0		6	0.67416	0.20862		1.15578	0.0037111	0.647602
17	1	0.3617		6.5	0.48059	0.131959		1.38693	0.00643628	0.643215
18	0.752075	0.296522		7	0.457077	0.11836		1.61809	0.0102618	0.638627
20	0.526165	0.157254		7.5	0.435409	0.125045		1.84925	0.0153838	0.633798
22	0.748036	0.306893		8	0.460543	0.153022		2.0804	0.0220017	0.628685
23	0.81996	0.338362		8.5	0.418663	0.245947		2.31156	0.030317	0.623252
24	0.740048	0.308922		10	0.0832455	0.0409134		2.54271	0.0405316	0.617459
25	0.746597	0.350206		11	0.0832455	0.0409134		2.77387	0.0528451	0.611268
26	0.224409	0.107519		14	0.343404	0		3.00503	0.0674522	0.60464
30	0.0845305	0						3.23618	0.084538	0.597539
34.5	0.0459769	0						3.46734	0.104274	0.589925
46	0.00866893	0						3.69849	0.126812	0.58176
								3.92965	0.152276	0.573008
								4.1608	0.180759	0.563631
								4.39196	0.212309	0.553595
								4.62312	0.246924	0.542869
								4.85427	0.284543	0.531423
								5.08543	0.325037	0.519232
								5.31658	0.368198	0.506277
								5.54774	0.413736	0.492545
								5.77889	0.461276	0.47803
								6.01005	0.510352	0.462735
								6.24121	0.560418	0.446673
								6.47236	0.610848	0.429869
								6.70352	0.660961	0.412359
								6.93467	0.710032	0.394193
								7.16583	0.757326	0.375434
								7.39698	0.80213	0.35616
								7.62814	0.843784	0.336464
								7.8593	0.881725	0.31645
								8.09045	0.915516	0.296235
								8.32161	0.944879	0.275948
								8.55276	0.969711	0.255723
								8.78392	0.990087	0.235703
								9.01508	1.00625	0.21603
								9.24623	1.0186	0.196845
								9.47739	1.02763	0.178284
								9.70854	1.0339	0.160472
								9.9397	1.03796	0.143521
								10.1709	1.04036	0.127528
								10.402	1.04155	0.112571
								10.6332	1.04192	0.0987044
								10.8643	1.04173	0.0859647
								11.0955	1.04119	0.0743648
								11.3266	1.04041	0.0638975
								11.5578	1.03947	0.0545364
								11.7889	1.0384	0.0462389
								12.0201	1.0372	0.0389483
								12.2513	1.03589	0.0325976
								12.4824	1.03444	0.0271122
								12.7136	1.03285	0.022413
								12.9447	1.03111	0.0184193
								13.1759	1.0292	0.0150514
								13.407	1.0271	0.0122322
								13.6382	1.0248	0.00988923
								13.8693	1.02228	0.00795517
								14.1005	1.01951	0.00636903
								14.3317	1.01649	0.00507623
								14.5628	1.01317	0.00402867
								14.794	1.00954	0.00318448
								15.0251	1.00557	0.00250772
								15.2563	1.00123	0.00196782
								15.4874	0.996484	0.00153905
								15.7186	0.991299	0.0012
								15.9497	0.985637	0.000932958
								16.1809	0.97946	0.000723406
								16.4121	0.972727	0.000559532
								16.6432	0.965394	0.000431788
								16.8744	0.957413	0.000332501
								17.1055	0.948738	0.000255543
								17.3367	0.939319	0.000196042
								17.5678	0.929103	0.000150144
								17.799	0.918038	0.000114816
								18.0302	0.906072	8.76764e-05
								18.2613	0.893151	6.68653e-05
								18.4925	0.879224	5.09334e-05
								18.7236	0.86424	3.87552e-05
								18.9548	0.848152	2.94594e-05
								19.1859	0.830917	2.23728e-05
								19.4171	0.812498	1.69767e-05
								19.6482	0.792866	1.28722e-05
								19.8794	0.771998	9.75326e-06
								20.1106	0.749887	7.3853e-06
								20.3417	0.726535	5.58899e-06
								20.5729	0.70196	4.22733e-06
								20.804	0.676197	3.19586e-06
								21.0352	0.6493	2.415e-06
								21.2663	0.621343	1.82419e-06
								21.4975	0.592421	1.37741e-06
								21.7286	0.562651	1.0397e-06
								21.9598	0.53217	7.84552e-07
								22.191	0.50114	5.91853e-07
								22.4221	0.46974	4.46371e-07
								22.6533	0.438165	3.3657e-07
								22.8844	0.406626	2.53726e-07
								23.1156	0.375342	1.91235e-07
								23.3467	0.344536	1.44111e-07
								23.5779	0.314431	1.08582e-07
								23.809	0.28524	8.18004e-08
								24.0402	0.257165	6.16162e-08
								24.2714	0.230388	4.64067e-08
								24.5025	0.205065	3.49477e-08
								24.7337	0.181327	2.63157e-08
								24.9648	0.159269	1.9814e-08
								25.196	0.138956	1.49167e-08
								25.4271	0.120416	1.12315e-08
								25.6583	0.103647	8.45353e-09
								25.8894	0.0886157	6.36319e-09
								26.1206	0.0752613	4.78945e-09
								26.3518	0.0635011	3.60473e-09
								26.5829	0.0532342	2.71268e-09
								26.8141	0.0443469	2.04153e-09
								27.0452	0.0367173	1.53638e-09
								27.2764	0.0302201	1.15616e-09
								27.5075	0.0247301	8.69502e-10
								27.7387	0.0201259	6.54294e-10
								27.9698	0.0162925	4.91391e-10
								28.201	0.0131226	3.706e-10
								28.4322	0.0105188	2.78842e-10
								28.6633	0.00839316	2.09798e-10
								28.8945	0.00666822	1.57867e-10
								29.1256	0.00527624	1.18778e-10
								29.3568	0.00415887	8.90512e-11
								29.5879	0.00326637	6.71846e-11
								29.8191	0.00255678	5.07103e-11
								30.0503	0.00199506	3.82268e-11
								30.2814	0.0015522	2.87848e-11
								30.5126	0.00120437	2.15294e-11
								30.7437	0.000932116	1.62064e-11
								30.9749	0.000719721	1.22248e-11
								31.206	0.00055452	9.18545e-12
								31.4372	0.000426383	6.90214e-12
								31.6683	0.00032725	5.2528e-12
								31.8995	0.000250738	3.94047e-12
								32.1307	0.000191814	2.96233e-12
								32.3618	0.000146525	2.23932e-12
								32.593	0.000111782	1.67093e-12
								32.8241	8.51726e-05	1.26839e-12
								33.0553	6.48254e-05	8.91399e-13
								33.2864	4.92886e-05	7.09514e-13
								33.5176	3.74405e-05	5.3465e-13
								33.7487	2.84161e-05	4.05308e-13
								33.9799	2.155e-05	3.02722e-13
								34.2111	1.63312e-05	2.23536e-13
								34.4422	1.23682e-05	1.67748e-13
								34.6734	9.36125e-06	1.21555e-13
								34.9045	7.08149e-06	8.18633e-14
								35.1357	5.35425e-06	5.61224e-14
								35.3668	4.04646e-06	4.43317e-14
								35.598	3.05683e-06	6.86301e-15
								35.8291	2.30836e-06	8.40212e-15
								36.0603	1.74256e-06	9.94123e-15
								36.2915	1.31502e-06	1.14803e-14
								36.5226	9.92098e-07	1.30195e-14
								36.7538	7.48278e-07	1.2506e-14
								36.9849	5.64246e-07	1.19568e-14
								37.2161	4.25383e-07	1.14077e-14
								37.4472	3.20632e-07	1.08585e-14
								37.6784	2.41631e-07	1.03093e-14
								37.9095	1.82067e-07	9.76012e-15
								38.1407	1.37165e-07	9.21094e-15
								38.3719	1.03323e-07	8.66176e-15
								38.603	7.7821e-08	8.11258e-15
								38.8342	5.86068e-08	7.5634e-15
								39.0653	4.41321e-08	7.01422e-15
								39.2965	3.323e-08	6.46504e-15
								39.5276	2.50179e-08	5.91586e-15
								39.7588	1.88342e-08	5.36668e-15
								39.9899	1.41779e-08	4.8175e-15
								40.2211	1.0672e-08	4.26832e-15
								40.4523	8.03303e-09	3.71914e-15
								40.6834	6.04587e-09	3.16996e-15
								40.9146	4.55024e-09	2.62078e-15
								41.1457	3.42438e-09	2.0716e-15
								41.3769	2.577e-09	1.52242e-15
								41.608	1.93929e-09	9.73238e-16
								41.8392	1.45932e-09	4.24058e-16
								42.0704	1.0981e-09	5.3312e-18
								42.3015	8.26456e-10	5.1045e-18
								42.5327	6.2227e-10	4.87781e-18
								42.7638	4.67993e-10	4.65111e-18
								42.995	3.52782e-10	4.42442e-18
								43.2261	2.65374e-10	4.19773e-18
								43.4573	1.99233e-10	3.97103e-18
								43.6884	1.49882e-10	3.74434e-18
								43.9196	1.12538e-10	3.51764e-18
								44.1508	8.46726e-11	3.29095e-18
								44.3819	6.39005e-11	3.06425e-18
								44.6131	4.80318e-11	2.83756e-18
								44.8442	3.60857e-11	2.61086e-18
								45.0754	2.69179e-11	2.38417e-18
								45.3065	2.03141e-11	2.15747e-18
								45.5377	1.55093e-11	1.93078e-18
								45.7688	1.18171e-11	1.70408e-18
								46	8.85126e-12	1.47739e-18

## Sheet: Figure 5c
Data in figure 5c
Percentage seeds	0	0	0	1	1	1	1
Time /h	Fraction aggregated	Fraction aggregated	Fraction aggregated	Fraction aggregated	Fraction aggregated	Fraction aggregated	Fraction aggregated
0	0	0	0.0042634	0.01	0.01	0.01	0.01
0.0986111	0.131796	0.0380863	0	0.0531216	0.0142471	0.0668033	0.129886
0.197222	0.0652252	0.0387315	0.0165789	0.0603867	0.0292392	0.0772701	0.121511
0.295833	0.0749701	0.0510427	0.0542792	0.0953044	0.0534792	0.106965	0.105193
0.394444	0.0661079	0.057736	0.0541489	0.0977431	0.0457285	0.110582	0.166334
0.493056	0.0768579	0.0664682	0.0427829	0.0910596	0.0540903	0.125077	0.142039
0.591667	0.075914	0.0810506	0.0655428	0.126885	0.0759063	0.131001	0.175029
0.690278	0.0782388	0.0724216	0.0583565	0.117294	0.0839727	0.143011	0.175195
0.788889	0.0742709	0.0787966	0.0703926	0.101845	0.0669844	0.149847	0.143453
0.8875	0.082058	0.0815152	0.0541303	0.110692	0.0699176	0.14282	0.19032
0.986111	0.118722	0.0819712	0.0594363	0.106559	0.0797664	0.155154	0.135322
1.08472	0.0726715	0.080999	0.0709512	0.111804	0.0764563	0.152126	0.186166
1.18333	0.0871621	0.0895076	0.0911418	0.119498	0.0791451	0.153919	0.142094
1.28194	0.128108	0.0932757	0.0668926	0.108927	0.0855819	0.152773	0.146823
1.38056	0.089618	0.0892925	0.0700948	0.108325	0.0771285	0.152493	0.176963
1.47917	0.107159	0.0911938	0.117243	0.12763	0.0891263	0.155639	0.179648
1.57778	0.127811	0.0930349	0.0690336	0.11463	0.108396	0.153081	0.158413
1.67639	0.0851345	0.105845	0.0675721	0.12112	0.0757535	0.154463	0.122881
1.775	0.0819357	0.08746	0.0818889	0.129824	0.085531	0.157653	0.194519
1.87361	0.0885779	0.0871245	0.0878558	0.115335	0.0787784	0.146143	0.14732
1.97222	0.0931926	0.0859716	0.135582	0.122396	0.0845533	0.157815	0.196651
2.07083	0.138823	0.0854813	0.0859103	0.139508	0.121962	0.162931	0.197546
2.16944	0.0980082	0.0817131	0.0928174	0.153334	0.0850421	0.160976	0.195535
2.26806	0.0842517	0.0902216	0.0684192	0.145191	0.0937095	0.157903	0.156302
2.36667	0.0734406	0.0836058	0.113213	0.146232	0.0886679	0.163813	0.147751
2.46528	0.0838322	0.0859544	0.0865433	0.115579	0.0889124	0.15511	0.171792
2.56389	0.0924846	0.0827627	0.0647515	0.150885	0.100615	0.161564	0.190972
2.6625	0.08253	0.0862125	0.0659617	0.16468	0.099963	0.164107	0.170036
2.76111	0.0913397	0.0828143	0.0640999	0.132079	0.110097	0.162622	0.172499
2.85972	0.0904395	0.083167	0.0630946	0.138814	0.0898799	0.171398	0.147784
2.95833	0.10223	0.0892495	0.0853239	0.123008	0.124641	0.163886	0.184509
3.05694	0.106066	0.0857824	0.0887215	0.141232	0.104984	0.163695	0.203998
3.15556	0.076316	0.0978612	0.108363	0.152966	0.142301	0.169061	0.172301
3.25417	0.134025	0.0908497	0.0837134	0.141967	0.0979158	0.183012	0.115799
3.35278	0.107919	0.0912798	0.0716028	0.147967	0.107041	0.158579	0.213423
3.45139	0.0805461	0.0965622	0.064221	0.137967	0.108732	0.16787	0.200916
3.55	0.0936995	0.110577	0.0672556	0.130875	0.0901346	0.183864	0.209125
3.64861	0.0911999	0.0911336	0.0799434	0.152915	0.098425	0.16518	0.220648
3.74722	0.076316	0.0916239	0.0727571	0.13914	0.101216	0.15877	0.231365
3.84583	0.0886216	0.097801	0.0797014	0.13961	0.123745	0.169605	0.217201
3.94444	0.0814725	0.102731	0.0868784	0.131018	0.128094	0.176705	0.221753
4.04306	0.0886391	0.110542	0.0731387	0.157426	0.0984047	0.179513	0.233254
4.14167	0.125617	0.0974655	0.0737438	0.153191	0.103986	0.180704	0.199811
4.24028	0.118555	0.0953147	0.0681679	0.143875	0.10254	0.168929	0.22214
4.33889	0.102964	0.0980075	0.0786029	0.134691	0.10202	0.246151	0.228824
4.4375	0.126177	0.0948415	0.0737996	0.174354	0.129112	0.223644	0.244247
4.53611	0.0910338	0.100072	0.089066	0.247638	0.140468	0.201373	0.218118
4.63472	0.0944861	0.100434	0.0752704	0.162497	0.124172	0.244358	0.176963
4.73333	0.148489	0.11191	0.0715749	0.138814	0.131139	0.244681	0.1959
4.83194	0.088543	0.116117	0.0878279	0.196772	0.114935	0.315259	0.22752
4.93056	0.119517	0.103453	0.0934969	0.185558	0.122186	0.364447	0.249473
5.02917	0.0908153	0.111669	0.0889263	0.160476	0.115872	0.287725	0.25365
5.12778	0.136201	0.100674	0.0855193	0.165007	0.140977	0.298706	0.235939
5.22639	0.127942	0.10397	0.100665	0.168354	0.145031	0.30094	0.25492
5.325	0.103881	0.114569	0.0747957	0.210445	0.123347	0.28843	0.245065
5.42361	0.103663	0.100391	0.0932828	0.23821	0.137097	0.281991	0.221654
5.52222	0.104292	0.102197	0.0924823	0.288055	0.144165	0.308011	0.216505
5.62083	0.15452	0.107359	0.0998827	0.236455	0.146019	0.349394	0.255992
5.71944	0.0918292	0.0996163	0.0760058	0.200516	0.185058	0.276978	0.241419
5.81806	0.147283	0.114225	0.0835273	0.180833	0.133339	0.31914	0.262367
5.91667	0.0958757	0.107213	0.106436	0.186558	0.153189	0.268555	0.208429
6.01528	0.0894519	0.134778	0.0966991	0.235914	0.208748	0.300161	0.258809
6.11389	0.0890149	0.104709	0.100162	0.24475	0.180423	0.317831	0.243518
6.2125	0.112333	0.1254	0.0837041	0.266403	0.160767	0.331003	0.271305
6.31111	0.115383	0.119094	0.0830432	0.224465	0.199836	0.326078	0.258842
6.40972	0.111817	0.108297	0.0951632	0.26728	0.176451	0.289312	0.254942
6.50833	0.109868	0.109983	0.120855	0.252362	0.184671	0.305101	0.228459
6.60694	0.146427	0.113132	0.106734	0.229985	0.18022	0.313995	0.198783
6.70556	0.134034	0.107867	0.102163	0.243495	0.172337	0.320625	0.280254
6.80417	0.0968633	0.113175	0.0899037	0.250036	0.175076	0.304792	0.297954
6.90278	0.100045	0.103944	0.0826057	0.253291	0.177674	0.304851	0.266333
7.00139	0.0981306	0.108349	0.0814328	0.282209	0.230003	0.37731	0.300749
7.1	0.110226	0.107841	0.105654	0.279494	0.211182	0.280198	0.304152
7.19861	0.109685	0.106809	0.0833783	0.275209	0.203584	0.323153	0.251352
7.29722	0.125678	0.124505	0.0867667	0.292464	0.230115	0.347497	0.288795
7.39583	0.113827	0.113046	0.0853425	0.297892	0.229504	0.389041	0.240469
7.49444	0.131202	0.112994	0.102014	0.295749	0.158597	0.412959	0.284707
7.59306	0.135843	0.116126	0.107888	0.321443	0.187451	0.354539	0.319774
7.69167	0.0943637	0.123447	0.0787426	0.321545	0.18792	0.368108	0.257848
7.79028	0.108015	0.110671	0.101744	0.311473	0.20173	0.360169	0.334689
7.88889	0.106888	0.110344	0.0880234	0.324279	0.256168	0.377839	0.368
7.9875	0.150989	0.147734	0.158984	0.346136	0.215337	0.374473	0.345119
8.08611	0.107194	0.109536	0.0913001	0.372748	0.254732	0.363742	0.416945
8.18472	0.0921263	0.11924	0.10099	0.376156	0.226184	0.4139	0.300627
8.28333	0.109693	0.114792	0.0927988	0.373646	0.294138	0.415282	0.32468
8.38194	0.101793	0.110577	0.102731	0.386002	0.238345	0.401022	0.400493
8.48056	0.121536	0.110121	0.0908532	0.403043	0.262218	0.426219	0.398637
8.57917	0.138736	0.108039	0.101717	0.375941	0.225766	0.417472	0.449736
8.67778	0.0954212	0.130941	0.0941578	0.376594	0.285429	0.437083	0.417994
8.77639	0.116073	0.111188	0.086143	0.419614	0.332962	0.440258	0.407222
8.875	0.100954	0.106344	0.0874556	0.417461	0.296062	0.438024	0.44219
8.97361	0.10077	0.11407	0.0938972	0.390308	0.307734	0.45096	0.469612
9.07222	0.142249	0.116238	0.141688	0.412155	0.300768	0.449343	0.450266
9.17083	0.134383	0.110577	0.101986	0.428593	0.27776	0.483317	0.452951
9.26944	0.106224	0.112392	0.0884795	0.435991	0.344777	0.457605	0.48055
9.36806	0.129236	0.111437	0.108261	0.45043	0.335519	0.482096	0.456133
9.46667	0.13649	0.119025	0.108475	0.451787	0.37028	0.472291	0.472396
9.56528	0.0965224	0.112177	0.102582	0.471327	0.364637	0.485669	0.499155
9.66389	0.0968545	0.11647	0.142917	0.465327	0.344634	0.489506	0.47254
9.7625	0.115418	0.119524	0.091207	0.484102	0.341681	0.463603	0.481025
9.86111	0.12976	0.114767	0.0917748	0.478133	0.378764	0.496283	0.502978
9.95972	0.101688	0.110129	0.0916445	0.478562	0.259672	0.499502	0.497697
10.0583	0.0938568	0.114078	0.100143	0.469286	0.407322	0.489785	0.531814
10.1569	0.120906	0.119954	0.109713	0.506622	0.228048	0.566243	0.569832
10.2556	0.118992	0.109957	0.14894	0.468695	0.284075	0.581899	0.550983
10.3542	0.0942413	0.112659	0.0921285	0.510663	0.27719	0.616284	0.555955
10.4528	0.134637	0.113304	0.0951818	0.529224	0.297611	0.576519	0.548111
10.5514	0.109956	0.111988	0.0891684	0.511439	0.294443	0.558834	0.553547
10.65	0.104152	0.118251	0.0908719	0.524214	0.38133	0.546823	0.554497
10.7486	0.0945735	0.111661	0.100562	0.505878	0.394469	0.549102	0.541217
10.8472	0.176457	0.111962	0.12766	0.48649	0.318724	0.53987	0.588857
10.9458	0.192512	0.112573	0.0960289	0.486123	0.377837	0.568551	0.598038
11.0444	0.104921	0.111256	0.108866	0.523806	0.376401	0.589543	0.612954
11.1431	0.101233	0.114302	0.104435	0.499582	0.338778	0.558951	0.629228
11.2417	0.1247	0.118561	0.0932363	0.518306	0.323236	0.61033	0.611794
11.3403	0.0964962	0.10655	0.10356	0.550907	0.32458	0.586118	0.591233
11.4389	0.109685	0.113072	0.0945395	0.541387	0.266537	0.497223	0.581587
11.5375	0.113338	0.110929	0.0956565	0.543907	0.360492	0.503309	0.594028
11.6361	0.100088	0.109562	0.104202	0.571284	0.348128	0.560495	0.591685
11.7347	0.179481	0.133169	0.086897	0.597243	0.343687	0.610565	0.629471
11.8333	0.121029	0.127336	0.124281	0.637824	0.309914	0.628676	0.617207
11.9319	0.118678	0.109544	0.10531	0.641079	0.414726	0.534416	0.640773
12.0306	0.158488	0.11031	0.087018	0.640456	0.389315	0.490535	0.629338
12.1292	0.192783	0.123137	0.105589	0.659058	0.337678	0.496209	0.631902
12.2278	0.121501	0.107824	0.0938041	0.633508	0.374741	0.59879	0.621361
12.3264	0.100586	0.107342	0.0945581	0.634252	0.3929	0.633969	0.654319
12.425	0.100377	0.109364	0.0983002	0.661834	0.395742	0.53718	0.644276
12.5236	0.109221	0.108185	0.0951725	0.670333	0.375423	0.579562	0.631703
12.6222	0.13954	0.110258	0.100655	0.684874	0.413423	0.675763	0.625737
12.7208	0.129489	0.111291	0.105421	0.635395	0.431236	0.549866	0.633968
12.8194	0.134558	0.121047	0.106185	0.620947	0.448184	0.65599	0.671134
12.9181	0.124726	0.118148	0.106315	0.668691	0.370249	0.569051	0.658407
13.0167	0.113888	0.117253	0.0945767	0.690853	0.425349	0.663546	0.646176
13.1153	0.134803	0.127723	0.101493	0.683527	0.370453	0.683701	0.683044
13.2139	0.106337	0.109398	0.0878	0.69517	0.429606	0.689831	0.661809
13.3125	0.0995377	0.109295	0.157373	0.669486	0.344043	0.690581	0.674471
13.4111	0.195702	0.116565	0.0867667	0.695904	0.405204	0.700195	0.670538
13.5097	0.101312	0.109493	0.107553	0.705302	0.461068	0.688199	0.673742
13.6083	0.109807	0.10865	0.095973	0.72322	0.458083	0.629676	0.693496
13.7069	0.168477	0.108039	0.105459	0.72723	0.420033	0.661047	0.684216
13.8056	0.125984	0.129168	0.115196	0.729853	0.456831	0.644068	0.689254
13.9042	0.11596	0.106378	0.0871763	0.728516	0.499363	0.625001	0.688171
14.0028	0.0995377	0.111007	0.0902854	0.72474	0.489585	0.640025	0.694502
14.1014	0.10257	0.106619	0.0930501	0.724179	0.486825	0.631514	0.710444
14.2	0.128729	0.107067	0.110122	0.738699	0.496939	0.637791	0.705263
14.2986	0.133046	0.107738	0.106064	0.734628	0.518755	0.63244	0.688414
14.3972	0.105131	0.111325	0.103169	0.730118	0.490583	0.629132	0.739667
14.4958	0.100071	0.135414	0.101409	0.733424	0.516229	0.623428	0.744208
14.5944	0.0990745	0.11228	0.112226	0.741342	0.53005	0.626001	0.745523
14.6931	0.112464	0.122449	0.0975648	0.754658	0.499668	0.621664	0.733215
14.7917	0.123214	0.113381	0.137062	0.730312	0.522533	0.618739	0.73611
14.8903	0.131412	0.112874	0.105058	0.735179	0.500503	0.609889	0.752041
14.9889	0.113285	0.117055	0.0958055	0.731312	0.537515	0.606655	0.756328
15.0875	0.102579	0.1129	0.0962058	0.731087	0.529235	0.609257	0.73569
15.1861	0.106197	0.117416	0.0932921	0.735179	0.528278	0.623649	0.781441
15.2847	0.0999659	0.109656	0.103476	0.759025	0.56587	0.640143	0.752561
15.3833	0.106084	0.11056	0.117942	0.709373	0.560452	0.672617	0.770095
15.4819	0.124647	0.112908	0.115372	0.706618	0.545612	0.697284	0.76098
15.5806	0.123983	0.110052	0.110597	0.743791	0.560655	0.695844	0.762383
15.6792	0.108007	0.122303	0.09736	0.707241	0.555766	0.687949	0.768504
15.7778	0.154389	0.137522	0.108521	0.72824	0.580465	0.691434	0.763035
15.8764	0.0991094	0.111102	0.0900713	0.714771	0.57249	0.695756	0.76172
15.975	0.12886	0.120496	0.121786	0.726026	0.5951	0.701298	0.746263
16.0736	0.11963	0.111308	0.132938	0.745383	0.587594	0.707619	0.750904
16.1722	0.129157	0.106981	0.0910301	0.743362	0.586953	0.692654	0.756638
16.2708	0.14037	0.110405	0.089699	0.74474	0.586963	0.708075	0.773796
16.3694	0.103881	0.112211	0.0878931	0.765668	0.625523	0.719218	0.774801
16.4681	0.113006	0.111566	0.147357	0.756127	0.602953	0.726156	0.768371
16.5667	0.123677	0.11271	0.0982444	0.739954	0.606334	0.711456	0.769089
16.6653	0.17179	0.112435	0.105514	0.76075	0.624545	0.710177	0.760018
16.7639	0.154161	0.114388	0.0913373	0.758219	0.582879	0.711897	0.755124
16.8625	0.108173	0.108779	0.136801	0.76578	0.607139	0.715543	0.783275
16.9611	0.198752	0.117236	0.109331	0.784351	0.622508	0.723025	0.802566
17.0597	0.102527	0.118535	0.0960941	0.735689	0.621958	0.721158	0.790114
17.1583	0.117314	0.114973	0.0921751	0.758903	0.602342	0.717483	0.789065
17.2569	0.121352	0.122423	0.0993056	0.765648	0.627651	0.724098	0.783695
17.3556	0.138928	0.114844	0.102508	0.770423	0.653786	0.727891	0.804278
17.4542	0.133614	0.128308	0.111295	0.791423	0.627936	0.720291	0.812575
17.5528	0.125381	0.123249	0.0996034	0.775413	0.664521	0.722349	0.81094
17.6514	0.135921	0.119223	0.142033	0.808953	0.645057	0.697093	0.783883
17.75	0.111931	0.125744	0.0971925	0.783392	0.651973	0.673602	0.817304
17.8486	0.163321	0.137754	0.112086	0.795076	0.681183	0.667692	0.803571
17.9472	0.127391	0.125736	0.12739	0.79027	0.614767	0.654417	0.809018
18.0458	0.14765	0.142469	0.102908	0.783566	0.658511	0.652359	0.829247
18.1444	0.147668	0.116745	0.101121	0.784331	0.654142	0.645876	0.818288
18.2431	0.111328	0.133014	0.102471	0.798718	0.689983	0.692904	0.809725
18.3417	0.129052	0.120066	0.144732	0.819483	0.683953	0.718997	0.833125
18.4403	0.113958	0.120402	0.108782	0.795637	0.668951	0.720144	0.831568
18.5389	0.114762	0.121993	0.106296	0.800433	0.667169	0.717704	0.844295
18.6375	0.141532	0.122897	0.0990635	0.835544	0.669022	0.696873	0.844262
18.7361	0.118354	0.125168	0.110969	0.83185	0.674237	0.707413	0.861343
18.8347	0.117428	0.117477	0.102415	0.809157	0.660324	0.700357	0.852151
18.9333	0.143665	0.11641	0.116592	0.813085	0.723247	0.707986	0.849179
19.0319	0.12317	0.120815	0.13103	0.775352	0.713449	0.700283	0.842936
19.1306	0.151854	0.128385	0.126776	0.821687	0.702571	0.71125	0.847046
19.2292	0.12345	0.120307	0.114172	0.841401	0.682548	0.72551	0.852648
19.3278	0.171379	0.136498	0.109554	0.803861	0.707226	0.716498	0.854349
19.4264	0.143333	0.12306	0.104733	0.831065	0.695024	0.718012	0.860271
19.525	0.115619	0.114844	0.109703	0.814759	0.75156	0.721879	0.868348
19.6236	0.171999	0.116943	0.107907	0.831626	0.743728	0.720144	0.867011
19.7222	0.133588	0.117175	0.117728	0.81833	0.740887	0.716866	0.863486
19.8208	0.126212	0.120763	0.117095	0.808086	0.729806	0.716366	0.865619
19.9194	0.150648	0.121752	0.134046	0.83583	0.68324	0.730964	0.879098
20.0181	0.153497	0.117545	0.117439	0.841085	0.695859	0.72154	0.880479
20.1167	0.176789	0.116608	0.155996	0.857329	0.71792	0.707913	0.876557
20.2153	0.12137	0.116238	0.12295	0.864227	0.698854	0.711279	0.867033
20.3139	0.172943	0.118294	0.121339	0.844891	0.713459	0.711338	0.839644
20.4125	0.139671	0.116212	0.106818	0.851574	0.700463	0.706913	0.815625
20.5111	0.112088	0.118268	0.12173	0.853779	0.720955	0.704767	0.809824
20.6097	0.151496	0.11998	0.121619	0.849401	0.717889	0.695858	0.822276
20.7083	0.139994	0.119645	0.118444	0.859442	0.735346	0.711691	0.827877
20.8069	0.131438	0.126493	0.120045	0.844309	0.758435	0.712147	0.845168
20.9056	0.191935	0.120565	0.138626	0.841605	0.750348	0.709412	0.852604
21.0042	0.153829	0.121408	0.125249	0.851983	0.777939	0.719732	0.851676
21.1028	0.142179	0.1185	0.125808	0.863931	0.775566	0.716939	0.84424
21.2014	0.122043	0.120763	0.152375	0.86689	0.778041	0.72207	0.841047
21.3	0.120487	0.123611	0.11917	0.866095	0.765595	0.72326	0.841058
21.3986	0.123004	0.127301	0.116946	0.86486	0.768182	0.725113	0.83286
21.4972	0.154459	0.125391	0.117458	0.863207	0.779151	0.72917	0.83665
21.5958	0.119875	0.122905	0.126971	0.857329	0.750786	0.728582	0.8415
21.6944	0.164317	0.125985	0.134865	0.859299	0.765096	0.724025	0.846538
21.7931	0.13052	0.126561	0.135135	0.852319	0.764353	0.715381	0.851355
21.8917	0.135554	0.124204	0.152002	0.845248	0.770942	0.736388	0.855056
21.9903	0.120216	0.121709	0.133245	0.841554	0.787666	0.758557	0.852504
22.0889	0.139942	0.125219	0.123043	0.847452	0.775189	0.790869	0.846616
22.1875	0.134916	0.137642	0.12927	0.854972	0.754606	0.808936	0.836164
22.2861	0.141165	0.127895	0.138263	0.852095	0.75595	0.810803	0.828971
22.3847	0.1308	0.142323	0.180152	0.848095	0.748678	0.807069	0.830021
22.4833	0.141786	0.161619	0.131207	0.839483	0.739013	0.804555	0.832805
22.5819	0.128528	0.127947	0.125733	0.827504	0.730722	0.795367	0.835247
22.6806	0.171038	0.128127	0.160352	0.833769	0.746366	0.790222	0.850549
22.7792	0.146138	0.126622	0.137844	0.836514	0.732515	0.798528	0.859951
22.8778	0.178703	0.124824	0.171281	0.834218	0.729806	0.798851	0.876435
22.9764	0.172366	0.140378	0.149843	0.831565	0.73281	0.805658	0.880357
23.075	0.179953	0.130485	0.144034	0.83083	0.727901	0.803011	0.879727
23.1736	0.149101	0.12645	0.148688	0.832963	0.731364	0.808642	0.890621
23.2722	0.147982	0.128256	0.175842	0.836289	0.730254	0.810729	0.893339
23.3708	0.140326	0.131259	0.172007	0.854911	0.726455	0.814669	0.896388
23.4694	0.157116	0.141557	0.171895	0.864421	0.726933	0.811788	0.885417
23.5681	0.164798	0.136343	0.178178	0.880707	0.734552	0.80798	0.885384
23.6667	0.149966	0.150358	0.141632	0.882421	0.733014	0.793691	0.886787
23.7653	0.191411	0.129048	0.183968	0.878778	0.729632	0.805231	0.885185
23.8639	0.163513	0.148422	0.209986	0.87737	0.726832	0.814992	0.886887
23.9625	0.155743	0.133186	0.148167	0.867472	0.736843	0.818388	0.887903
24.0611	0.175032	0.128127	0.15325	0.860442	0.734766	0.82002	0.889119
24.1597	0.198446	0.159882	0.152123	0.854442	0.733197	0.813449	0.888577
24.2583	0.176579	0.131732	0.160762	0.86037	0.733177	0.801262	0.886986
24.3569	0.147703	0.130725	0.1515	0.868952	0.730437	0.812067	0.89261
24.4556	0.165104	0.143028	0.183354	0.871135	0.743637	0.798675	0.890986
24.5542	0.134392	0.139742	0.157802	0.877747	0.753363	0.786267	0.890997
24.6528	0.183545	0.161361	0.195325	0.876258	0.751122	0.783856	0.887141
24.7514	0.155193	0.138511	0.167892	0.883258	0.742374	0.782431	0.887207
24.85	0.170986	0.141247	0.175609	0.875217	0.746672	0.789531	0.892731
24.9486	0.144146	0.134218	0.172509	0.87786	0.7466	0.797763	0.885528
25.0472	0.195964	0.145919	0.163973	0.881268	0.770331	0.813243	0.895913
25.1458	0.158925	0.167108	0.163527	0.884686	0.760085	0.804526	0.887483
25.2444	0.151181	0.136154	0.192588	0.88536	0.774395	0.795088	0.888765
25.3431	0.200517	0.14117	0.22461	0.889043	0.75375	0.79547	0.889439
25.4417	0.176789	0.144353	0.18233	0.888135	0.769078	0.801762	0.873375
25.5403	0.173424	0.163469	0.187943	0.889053	0.77851	0.809656	0.866138
25.6389	0.136699	0.145669	0.227524	0.891186	0.773906	0.804055	0.862846
25.7375	0.168268	0.139174	0.188018	0.89188	0.772653	0.804276	0.865575
25.8361	0.213496	0.140843	0.185504	0.893716	0.777501	0.792941	0.863221
25.9347	0.150045	0.169586	0.192235	0.898074	0.795783	0.80382	0.860106
26.0333	0.16055	0.144534	0.202074	0.897512	0.785303	0.824048	0.86047
26.1319	0.148262	0.162058	0.19445	0.895359	0.788216	0.822901	0.876844
26.2306	0.193062	0.157636	0.221501	0.898145	0.789031	0.815433	0.883396
26.3292	0.159702	0.145368	0.201488	0.899114	0.79563	0.82396	0.891671
26.4278	0.213374	0.182646	0.233798	0.888492	0.788827	0.810244	0.898974
26.5264	0.150307	0.144852	0.237764	0.886247	0.793991	0.815419	0.900056
26.625	0.184829	0.172546	0.23418	0.885625	0.788939	0.805863	0.905017
26.7236	0.179638	0.194406	0.219947	0.885451	0.790141	0.800453	0.899559
26.8222	0.16305	0.172907	0.242539	0.886564	0.779212	0.798866	0.906453
26.9208	0.213662	0.152664	0.225169	0.885584	0.783419	0.801835	0.908155
27.0194	0.185092	0.170446	0.233081	0.887217	0.791037	0.795999	0.906962
27.1181	0.209152	0.177079	0.229228	0.892502	0.798625	0.796911	0.906409
27.2167	0.206312	0.162204	0.228474	0.892278	0.810225	0.793868	0.906233
27.3153	0.201881	0.156156	0.232793	0.892665	0.788104	0.795926	0.908387
27.4139	0.226798	0.179867	0.251606	0.890686	0.794989	0.791133	0.907846
27.5125	0.200893	0.154057	0.254082	0.895921	0.809696	0.794559	0.908895
27.6111	0.18011	0.176391	0.277624	0.892523	0.799633	0.793676	0.90979
27.7097	0.1885	0.174567	0.278694	0.892951	0.825268	0.79619	0.909613
27.8083	0.215515	0.18071	0.254836	0.895635	0.823598	0.804614	0.910497
27.9069	0.199355	0.195895	0.271545	0.897563	0.819952	0.805952	0.91137
28.0056	0.169779	0.187317	0.277149	0.898706	0.838488	0.807172	0.910884
28.1042	0.201085	0.187102	0.264294	0.898594	0.825951	0.807083	0.913944
28.2028	0.182129	0.186964	0.264266	0.901737	0.842542	0.808039	0.914828
28.3014	0.199416	0.158935	0.269758	0.896288	0.836849	0.804849	0.915867
28.4	0.173852	0.16827	0.265839	0.898053	0.842247	0.80432	0.915469
28.4986	0.192188	0.200945	0.296027	0.899135	0.842684	0.801997	0.913281
28.5972	0.22207	0.184057	0.284633	0.89942	0.8463	0.80676	0.915491
28.6958	0.258908	0.187825	0.280481	0.9004	0.851494	0.8097	0.914519
28.7944	0.197642	0.181501	0.311135	0.902451	0.856353	0.815698	0.917425
28.8931	0.260324	0.210959	0.311954	0.898625	0.860467	0.815051	0.906652
28.9917	0.179734	0.185734	0.286877	0.900063	0.874706	0.805246	0.907481
29.0903	0.180993	0.192118	0.315985	0.900665	0.874013	0.811317	0.914309
29.1889	0.185057	0.199422	0.307877	0.901237	0.872373	0.816124	0.916784
29.2875	0.251304	0.177157	0.335301	0.90238	0.876132	0.82049	0.911911
29.3861	0.261862	0.205315	0.30406	0.904522	0.873198	0.814522	0.908398
29.4847	0.21992	0.211699	0.299853	0.90392	0.874105	0.825533	0.913547
29.5833	0.195396	0.202364	0.32615	0.9069	0.870224	0.827179	0.916264
29.6819	0.197196	0.213729	0.311331	0.905339	0.871946	0.827223	0.920242
29.7806	0.200299	0.193761	0.306918	0.909716	0.875154	0.8269	0.919932
29.8792	0.229219	0.220457	0.355584	0.917053	0.873585	0.832795	0.921093
29.9778	0.237128	0.207053	0.362249	0.915624	0.870734	0.829105	0.921932
30.0764	0.217088	0.215355	0.306769	0.922736	0.865845	0.83009	0.913723
30.175	0.27207	0.213514	0.330879	0.91992	0.867617	0.820211	0.902222
30.2736	0.260289	0.213196	0.349273	0.920104	0.862973	0.819182	0.901371
30.3722	0.253996	0.210477	0.331037	0.909267	0.864307	0.811582	0.903868
30.4708	0.249775	0.195981	0.371381	0.897104	0.859795	0.819314	0.907459
30.5694	0.263295	0.23842	0.375403	0.895349	0.858777	0.815933	0.909602
30.6681	0.211486	0.234334	0.389161	0.911614	0.858257	0.818329	0.910884
30.7667	0.227401	0.225188	0.34164	0.924685	0.859602	0.820902	0.912143
30.8653	0.261836	0.215906	0.356785	0.923073	0.866456	0.819858	0.91126
30.9639	0.224447	0.213781	0.392884	0.913573	0.870367	0.822519	0.907879
31.0625	0.249347	0.256306	0.368914	0.916226	0.868391	0.828693	0.906288
31.1611	0.24828	0.234979	0.402463	0.935256	0.862189	0.831222	0.907415
31.2597	0.245667	0.23374	0.367462	0.93445	0.86776	0.836205	0.914386
31.3583	0.283511	0.25862	0.380522	0.933216	0.876162	0.838675	0.916331
31.4569	0.247983	0.23035	0.409947	0.927685	0.876111	0.843688	0.922904
31.5556	0.254101	0.234377	0.406941	0.926185	0.869135	0.845173	0.92244
31.6542	0.250299	0.248658	0.388668	0.922512	0.86445	0.852126	0.923667
31.7528	0.264213	0.228518	0.390203	0.924767	0.852503	0.859006	0.925203
31.8514	0.27512	0.23417	0.43307	0.922522	0.840444	0.85733	0.925225
31.95	0.26458	0.246404	0.391525	0.914267	0.831094	0.849965	0.924849
32.0486	0.265865	0.224801	0.38918	0.913298	0.822294	0.837911	0.920441
32.1472	0.277349	0.263946	0.43806	0.918757	0.808891	0.823519	0.911956
32.2458	0.257204	0.268789	0.432912	0.915124	0.80995	0.831663	0.914585
32.3444	0.306042	0.226668	0.392503	0.922226	0.817141	0.837984	0.917082
32.4431	0.28497	0.256702	0.429533	0.918512	0.821042	0.838381	0.918894
32.5417	0.258943	0.27433	0.440796	0.912604	0.828477	0.863269	0.924374
32.6403	0.291193	0.241362	0.429673	0.909563	0.837969	0.861108	0.927147
32.7389	0.256513	0.270347	0.461127	0.901114	0.838539	0.861623	0.928683
32.8375	0.255709	0.269891	0.390529	0.908808	0.838672	0.860903	0.933014
32.9361	0.307038	0.275913	0.401141	0.904686	0.835331	0.849495	0.934262
33.0347	0.278616	0.284396	0.433629	0.913532	0.847471	0.848172	0.937577
33.1333	0.28116	0.292775	0.423557	0.908859	0.842949	0.839425	0.93445
33.2319	0.325951	0.255265	0.442965	0.911175	0.848602	0.844791	0.937643
33.3306	0.295467	0.257003	0.452004	0.894737	0.843143	0.845011	0.936317
33.4292	0.29988	0.301241	0.456547	0.893135	0.845261	0.857345	0.938262
33.5278	0.294313	0.280533	0.455355	0.912512	0.85733	0.874574	0.94119
33.6264	0.323513	0.269822	0.45852	0.903941	0.851993	0.871472	0.939576
33.725	0.296262	0.291949	0.442221	0.893941	0.851749	0.860447	0.942482
33.8236	0.341954	0.292405	0.414369	0.892308	0.856892	0.881219	0.942968
33.9222	0.332611	0.28917	0.417385	0.892094	0.856454	0.86862	0.941035
34.0208	0.341927	0.297481	0.429244	0.893788	0.855803	0.872678	0.943001
34.1194	0.350379	0.283974	0.461006	0.894614	0.858349	0.868944	0.942637
34.2181	0.31757	0.297059	0.449109	0.89689	0.861353	0.859976	0.942361
34.3167	0.321905	0.31005	0.458418	0.900125	0.863176	0.849127	0.942526
34.4153	0.38047	0.2803	0.474736	0.897196	0.868625	0.847216	0.941278
34.5139	0.351637	0.284576	0.453475	0.897706	0.871192	0.849965	0.941068
34.6125	0.362938	0.31011	0.458604	0.901196	0.873942	0.865136	0.940825
34.7111	0.313243	0.314653	0.450701	0.901135	0.877863	0.87356	0.939919
34.8097	0.364581	0.280705	0.448113	0.908073	0.88373	0.871017	0.939764
34.9083	0.340957	0.27913	0.453056	0.903696	0.887641	0.867959	0.93877
35.0069	0.354102	0.26909	0.477464	0.902349	0.890441	0.853758	0.940604
35.1056	0.346271	0.287269	0.459051	0.903461	0.888231	0.839293	0.939742
35.2042	0.321232	0.272704	0.479484	0.930216	0.887814	0.842571	0.939963
35.3028	0.374099	0.320753	0.469067	0.926236	0.889372	0.859697	0.941676
35.4014	0.334979	0.277246	0.512111	0.930512	0.888343	0.85733	0.941941
35.5	0.350108	0.317303	0.486232	0.928297	0.889005	0.855934	0.941455
35.5986	0.361907	0.292698	0.486018	0.927644	0.888119	0.857345	0.942714
35.6972	0.400607	0.290538	0.493028	0.927022	0.889077	0.86424	0.942803
35.7958	0.366757	0.31978	0.479642	0.927542	0.890065	0.867547	0.943388
35.8944	0.387095	0.293773	0.494731	0.925104	0.888506	0.866459	0.943731
35.9931	0.372368	0.302256	0.499162	0.927695	0.890645	0.875559	0.943698
36.0917	0.381921	0.303985	0.496556	0.927246	0.891297	0.878455	0.944935
36.1903	0.379491	0.332066	0.496695	0.93144	0.888201	0.87819	0.942548
36.2889	0.433215	0.304389	0.52491	0.93342	0.889331	0.876074	0.943112
36.3875	0.386343	0.310627	0.499684	0.935716	0.889015	0.878705	0.939621
36.4861	0.376563	0.297756	0.521485	0.935797	0.890003	0.878793	0.941554
36.5847	0.413708	0.306695	0.467578	0.934318	0.891022	0.881866	0.944416
36.6833	0.401236	0.30457	0.476905	0.931257	0.891429	0.880704	0.944769
36.7819	0.43297	0.311453	0.47441	0.931063	0.893772	0.884879	0.948073
36.8806	0.428347	0.303856	0.482127	0.930114	0.893018	0.882983	0.944261
36.9792	0.406314	0.31609	0.478795	0.929746	0.896247	0.884424	0.945266
37.0778	0.392723	0.301559	0.496444	0.933338	0.89311	0.881719	0.942626
37.1764	0.390905	0.298531	0.496463	0.934716	0.885186	0.881586	0.944294
37.275	0.428251	0.329132	0.530858	0.937389	0.875948	0.88385	0.944427
37.3736	0.41355	0.326087	0.491324	0.939573	0.872353	0.883395	0.945333
37.4722	0.424632	0.322878	0.516635	0.934379	0.873555	0.891259	0.949332
37.5708	0.433958	0.314472	0.497906	0.931889	0.88377	0.884585	0.9491
37.6694	0.449383	0.319953	0.50538	0.933001	0.892438	0.890157	0.950371
37.7681	0.469896	0.377052	0.505622	0.93395	0.899862	0.888407	0.948459
37.8667	0.426721	0.330362	0.489993	0.933124	0.904619	0.887511	0.948459
37.9653	0.435907	0.347207	0.501471	0.935348	0.900626	0.890201	0.948459
38.0639	0.420131	0.394577	0.514131	0.934175	0.898406	0.889701	0.947509
38.1625	0.441343	0.369163	0.540214	0.933573	0.898019	0.888643	0.948912
38.2611	0.450187	0.325123	0.491818	0.932818	0.898426	0.892053	0.950393
38.3597	0.445608	0.331816	0.57299	0.927277	0.900535	0.896066	0.952514
38.4583	0.456401	0.333115	0.573809	0.920093	0.899394	0.893082	0.950282
38.5569	0.47264	0.334225	0.574051	0.921716	0.900585	0.892509	0.949896
38.6556	0.45239	0.33666	0.503258	0.91543	0.90247	0.891818	0.9511
38.7542	0.45794	0.344016	0.498036	0.910247	0.901624	0.890583	0.95026
38.8528	0.46106	0.342295	0.579431	0.909145	0.902948	0.891083	0.951719
38.9514	0.470158	0.354692	0.536965	0.920389	0.90251	0.893935	0.951973
39.05	0.47118	0.361833	0.50821	0.919134	0.902001	0.896699	0.95078
39.1486	0.467868	0.364844	0.544691	0.920767	0.903376	0.897066	0.952293
39.2472	0.479169	0.35982	0.52491	0.920757	0.903509	0.899257	0.954856
39.3458	0.487131	0.364973	0.5202	0.9204	0.903967	0.89664	0.953829
39.4444	0.488171	0.38088	0.51993	0.92142	0.905933	0.90033	0.954547
39.5431	0.490207	0.380261	0.57554	0.921991	0.905678	0.898345	0.951697
39.6417	0.469738	0.390593	0.516802	0.919206	0.906849	0.898771	0.952138
39.7403	0.494009	0.370402	0.564091	0.919716	0.908132	0.896919	0.952348
39.8389	0.499157	0.387617	0.595321	0.920675	0.907511	0.899506	0.952691
39.9375	0.499384	0.36499	0.591998	0.920155	0.908418	0.897404	0.953818
40.0361	0.493895	0.382274	0.558096	0.925338	0.90798	0.899242	0.954558
40.1347	0.511261	0.403395	0.522108	0.922614	0.908051	0.900241	0.954923
40.2333	0.508368	0.395575	0.563839	0.919879	0.909956	0.902755	0.954216
40.3319	0.517869	0.394336	0.516002	0.926716	0.908336	0.903637	0.953862
40.4306	0.527587	0.422838	0.586385	0.923369	0.90967	0.899962	0.956083
40.5292	0.532097	0.436147	0.547568	0.925144	0.909253	0.901462	0.956569
40.6278	0.527072	0.436861	0.53394	0.927257	0.91075	0.903299	0.95532
40.7264	0.514495	0.431579	0.53703	0.927093	0.909436	0.902447	0.95532
40.825	0.521207	0.447082	0.532599	0.926073	0.909314	0.902461	0.957442
40.9236	0.526932	0.416902	0.563998	0.928195	0.910954	0.90202	0.956668
41.0222	0.51245	0.441739	0.578147	0.931338	0.911626	0.901961	0.957674
41.1208	0.52521	0.460709	0.538343	0.931552	0.912858	0.903549	0.957839
41.2194	0.506935	0.439494	0.531854	0.933134	0.912583	0.90424	0.958204
41.3181	0.523855	0.441275	0.541266	0.940093	0.913133	0.906592	0.960613
41.4167	0.522946	0.438109	0.538641	0.937991	0.913418	0.90721	0.959607
41.5153	0.535986	0.439477	0.547307	0.933318	0.914111	0.906107	0.960436
41.6139	0.52805	0.463781	0.639947	0.938767	0.91515	0.907915	0.960303
41.7125	0.525857	0.462413	0.559622	0.936981	0.915384	0.908709	0.960204
41.8111	0.530751	0.443038	0.578212	0.932063	0.916117	0.909047	0.960403
41.9097	0.532455	0.455694	0.578435	0.934389	0.915384	0.910885	0.961099
42.0083	0.551071	0.471326	0.560572	0.940164	0.916932	0.910708	0.961043
42.1069	0.54442	0.459126	0.549336	0.940195	0.916362	0.914369	0.964513
42.2056	0.542558	0.469175	0.548759	0.93794	0.916902	0.912605	0.962082
42.3042	0.568446	0.471902	0.64112	0.930848	0.917228	0.915471	0.965054
42.4028	0.571802	0.466035	0.623676	0.933522	0.918511	0.916838	0.965231
42.5014	0.544202	0.472719	0.625398	0.936675	0.918684	0.917206	0.965728
42.6	0.556997	0.471549	0.565915	0.937052	0.91903	0.912958	0.96406
42.6986	0.582657	0.441077	0.561298	0.936614	0.919407	0.915633	0.964612
42.7972	0.57979	0.477847	0.570272	0.935716	0.920619	0.91725	0.965054
42.8958	0.555895	0.471446	0.572794	0.938981	0.919682	0.919485	0.967463
42.9944	0.572842	0.469811	0.590462	0.938267	0.921444	0.919058	0.96375
43.0931	0.578505	0.448742	0.649517	0.936307	0.920894	0.917809	0.964634
43.1917	0.593337	0.445895	0.572766	0.935593	0.920558	0.922498	0.968114
43.2903	0.591825	0.468977	0.581982	0.939532	0.922147	0.920131	0.966645
43.3889	0.594447	0.448002	0.579273	0.93995	0.922493	0.919308	0.966678
43.4875	0.608343	0.473864	0.581023	0.936205	0.923176	0.924409	0.968092
43.5861	0.606962	0.487001	0.581647	0.931726	0.92344	0.919323	0.966446
43.6847	0.605625	0.475421	0.594539	0.931808	0.924143	0.920661	0.966269
43.7833	0.609269	0.458051	0.610699	0.936869	0.924388	0.921601	0.966358
43.8819	0.617275	0.448794	0.626077	0.935205	0.924296	0.92047	0.966512
43.9806	0.594115	0.441266	0.599138	0.93442	0.924479	0.921557	0.966336
44.0792	0.591886	0.445843	0.605263	0.93242	0.925742	0.925923	0.970291
44.1778	0.611918	0.469889	0.592091	0.933614	0.925518	0.922557	0.967849
44.2764	0.632561	0.462662	0.599566	0.93844	0.925487	0.921851	0.96817
44.375	0.623839	0.463935	0.596625	0.934838	0.925752	0.92707	0.969087
44.4736	0.635122	0.466723	0.599315	0.937563	0.925437	0.927217	0.970203
44.5722	0.641266	0.467729	0.605179	0.944317	0.926862	0.930304	0.970987
44.6708	0.639431	0.511924	0.611919	0.944379	0.927606	0.925806	0.970258
44.7694	0.634204	0.534946	0.606371	0.943603	0.927616	0.931892	0.971727
44.8681	0.635209	0.467187	0.627483	0.944562	0.927901	0.926085	0.969529
44.9667	0.634615	0.486622	0.607488	0.946777	0.927311	0.927879	0.969694
45.0653	0.629983	0.511915	0.621963	0.948062	0.928899	0.928055	0.96923
45.1639	0.654585	0.476505	0.640748	0.94797	0.928431	0.924997	0.969971
45.2625	0.65053	0.494029	0.619924	0.949328	0.929307	0.92857	0.969153
45.3611	0.634117	0.476814	0.622754	0.948481	0.929093	0.928628	0.969827
45.4597	0.661359	0.489452	0.625891	0.948103	0.930376	0.92879	0.971307
45.5583	0.66371	0.4862	0.616238	0.949226	0.93001	0.931598	0.97091
45.6569	0.651605	0.492395	0.624579	0.950674	0.931558	0.928996	0.972357
45.7556	0.6653	0.51232	0.620306	0.946501	0.93114	0.929775	0.971805
45.8542	0.668621	0.488893	0.634735	0.948215	0.932281	0.929363	0.970744
45.9528	0.669627	0.526747	0.622447	0.94945	0.931272	0.93273	0.971782
46.0514	0.66988	0.502942	0.628805	0.951552	0.931089	0.933891	0.97197
46.15	0.665973	0.522867	0.628786	0.950368	0.932199	0.932745	0.972235
46.2486	0.664278	0.513378	0.637928	0.951266	0.932393	0.929408	0.973152
46.3472	0.661236	0.515873	0.652095	0.951481	0.933605	0.935979	0.972512
46.4458	0.671619	0.517963	0.644499	0.950236	0.934226	0.93101	0.973119
46.5444	0.687945	0.525285	0.639594	0.947246	0.934583	0.939081	0.976677
46.6431	0.681303	0.515408	0.637546	0.948756	0.935346	0.93467	0.973672
46.7417	0.677606	0.507141	0.643466	0.951532	0.935805	0.93836	0.975141
46.8403	0.683042	0.54139	0.666245	0.950062	0.936233	0.935126	0.97249
46.9389	0.671104	0.519202	0.658397	0.950756	0.936294	0.935993	0.973849
47.0375	0.67668	0.5364	0.647758	0.952848	0.937027	0.936934	0.974279
47.1361	0.686241	0.51404	0.656573	0.953481	0.936416	0.939007	0.97513
47.2347	0.685909	0.513232	0.646668	0.955317	0.938198	0.939169	0.974478
47.3333	0.692193	0.526291	0.654758	0.951511	0.938463	0.938051	0.974688
47.4319	0.706666	0.523143	0.659319	0.951705	0.937159	0.94058	0.977583
47.5306	0.693381	0.532322	0.661451	0.953266	0.938422	0.938757	0.974931
47.6292	0.692376	0.542181	0.655493	0.952848	0.938107	0.943109	0.977936
47.7278	0.710188	0.557917	0.665854	0.953766	0.938789	0.937361	0.975815
47.8264	0.715554	0.553581	0.669205	0.954287	0.939125	0.937978	0.974964
47.925	0.710843	0.544513	0.662894	0.950532	0.939634	0.939654	0.975053
48.0236	0.702016	0.547034	0.672789	0.950481	0.940663	0.941124	0.97513
48.1222	0.724224	0.557246	0.663368	0.952328	0.939685	0.940624	0.975727
48.2208	0.709148	0.569367	0.667836	0.955419	0.940561	0.940624	0.975738
48.3194	0.717879	0.570365	0.659766	0.95594	0.940571	0.942006	0.976368
48.4181	0.701203	0.563311	0.677061	0.95446	0.941172	0.941212	0.975826
48.5167	0.708702	0.565728	0.679826	0.955062	0.942007	0.946607	0.978721
48.6153	0.706482	0.584294	0.675358	0.957766	0.942252	0.943167	0.976069
48.7139	0.709969	0.579141	0.688185	0.95795	0.941814	0.942432	0.977461
48.8125	0.706876	0.594257	0.678197	0.957593	0.942863	0.944255	0.976666
48.9111	0.70428	0.596511	0.695297	0.956766	0.942303	0.945622	0.976622
49.0097	0.713334	0.579433	0.684685	0.954501	0.941987	0.947666	0.978389
49.1083	0.717127	0.599212	0.698071	0.953287	0.94325	0.944064	0.977815
49.2069	0.723953	0.612091	0.700566	0.954827	0.94382	0.944373	0.976787
49.3056	0.730997	0.610973	0.693696	0.957389	0.944442	0.94843	0.981163
49.4042	0.713745	0.608125	0.691611	0.958674	0.943993	0.945255	0.978456
49.5028	0.71309	0.621899	0.689535	0.958491	0.944034	0.946725	0.976909
49.6014	0.723813	0.62337	0.694627	0.957429	0.945124	0.951591	0.980069
49.7	0.735822	0.623894	0.707538	0.957736	0.943892	0.943844	0.977218
49.7986	0.734485	0.621838	0.697932	0.957736	0.945806	0.949724	0.97639
49.8972	0.74055	0.630751	0.70576	0.956674	0.94655	0.945902	0.978179
49.9958	0.743425	0.640275	0.70577	0.956899	0.94545	0.947886	0.97755
50.0944	0.743146	0.623826	0.697643	0.95947	0.946601	0.949621	0.979704
50.1931	0.733855	0.627577	0.705509	0.959174	0.94657	0.948283	0.979538
50.2917	0.744282	0.650212	0.716745	0.959338	0.94709	0.949886	0.978787
50.3903	0.743391	0.606697	0.711057	0.959491	0.947242	0.950665	0.979781
50.4889	0.752489	0.640989	0.722488	0.959807	0.946927	0.950856	0.97934
50.5875	0.750846	0.630115	0.714613	0.960113	0.949177	0.952061	0.982124
50.6861	0.741136	0.623525	0.715525	0.96047	0.947477	0.951635	0.980124
50.7847	0.753677	0.635629	0.707641	0.961287	0.948149	0.953046	0.98082
50.8833	0.750068	0.640912	0.720449	0.961195	0.947925	0.949136	0.981372
50.9819	0.758196	0.633814	0.713877	0.960368	0.949646	0.951605	0.980002
51.0806	0.760582	0.620806	0.73848	0.961858	0.949473	0.949915	0.981361
51.1792	0.757322	0.608839	0.727775	0.962235	0.95097	0.951782	0.980743
51.2778	0.766455	0.637556	0.730642	0.962205	0.951011	0.95187	0.981792
51.3764	0.762312	0.629142	0.728781	0.963093	0.950583	0.95312	0.981372
51.475	0.77058	0.648457	0.737084	0.96444	0.950522	0.951576	0.981549
51.5736	0.770554	0.628962	0.730242	0.962133	0.951327	0.956354	0.982455
51.6722	0.773211	0.647975	0.745434	0.964266	0.950919	0.952355	0.982698
51.7708	0.76718	0.642968	0.726398	0.963705	0.9515	0.951561	0.981958
51.8694	0.773062	0.641092	0.735027	0.964123	0.951612	0.956471	0.984223
51.9681	0.773884	0.655606	0.734664	0.964674	0.95209	0.95509	0.982599
52.0667	0.777415	0.653455	0.745062	0.963715	0.951999	0.955604	0.982676
52.1653	0.775789	0.649954	0.759956	0.965215	0.952498	0.953884	0.982289
52.2639	0.781811	0.661697	0.742055	0.965491	0.954209	0.954766	0.982278
52.3625	0.796039	0.656492	0.746681	0.964317	0.953302	0.957206	0.982466
52.4611	0.792229	0.643785	0.741617	0.965082	0.95316	0.955927	0.983494
52.5597	0.78882	0.675058	0.759406	0.965695	0.954738	0.954737	0.982179
52.6583	0.799028	0.689459	0.75344	0.966001	0.954372	0.95556	0.982566
52.7569	0.8004	0.6655	0.76219	0.967766	0.956541	0.957177	0.982952
52.8556	0.815529	0.671246	0.759928	0.966286	0.954861	0.957251	0.984278
52.9542	0.810451	0.679437	0.767552	0.96749	0.956103	0.958088	0.983339
53.0528	0.810652	0.688651	0.769236	0.967919	0.955462	0.963778	0.986101
53.1514	0.816438	0.676374	0.759779	0.96645	0.956052	0.959676	0.987703
53.25	0.815861	0.705608	0.755366	0.968664	0.957743	0.958235	0.984223
53.3486	0.815433	0.706494	0.77175	0.969154	0.957254	0.959955	0.983737
53.4472	0.816621	0.679738	0.774207	0.967286	0.95591	0.958206	0.983427
53.5458	0.81878	0.691094	0.768185	0.968103	0.956765	0.95631	0.985029
53.6444	0.820074	0.695809	0.78091	0.968797	0.956887	0.961749	0.985549
53.7431	0.830247	0.691576	0.778201	0.968103	0.956724	0.958838	0.985096
53.8417	0.831593	0.68761	0.761827	0.970072	0.957875	0.956383	0.985416
53.9403	0.830553	0.687093	0.767738	0.969358	0.958507	0.957647	0.986499
54.0389	0.827765	0.688831	0.772253	0.970725	0.958924	0.957941	0.985913
54.1375	0.824583	0.690974	0.778657	0.96898	0.958884	0.957309	0.984764
54.2361	0.827896	0.698407	0.7774	0.970501	0.959077	0.960396	0.988322
54.3347	0.840009	0.706003	0.786532	0.970246	0.959413	0.959073	0.984168
54.4333	0.832519	0.709212	0.773239	0.970786	0.958232	0.960617	0.984632
54.5319	0.836225	0.707139	0.788524	0.970746	0.960035	0.958544	0.984024
54.6306	0.838899	0.723881	0.799769	0.971623	0.959403	0.958882	0.985372
54.7292	0.843645	0.699215	0.803409	0.973041	0.961012	0.959955	0.984344
54.8278	0.846581	0.719046	0.791903	0.971837	0.961318	0.963528	0.987604
54.9264	0.844195	0.722883	0.79047	0.973256	0.959973	0.962925	0.986996
55.025	0.843243	0.702424	0.796502	0.972541	0.961501	0.965159	0.988211
55.1236	0.84853	0.711475	0.793858	0.973643	0.961868	0.963116	0.98567
55.2222	0.849509	0.723769	0.794975	0.973654	0.96254	0.964983	0.98809
55.3208	0.852726	0.715837	0.799387	0.973307	0.962112	0.963572	0.986565
55.4194	0.860041	0.725386	0.799676	0.973266	0.962051	0.969496	0.989073
55.5181	0.864804	0.724999	0.800663	0.973613	0.962815	0.965351	0.985792
55.6167	0.847447	0.72709	0.803967	0.973654	0.963294	0.964233	0.987272
55.7153	0.862121	0.726814	0.802013	0.973603	0.962387	0.962719	0.98588
55.8139	0.859534	0.716886	0.805829	0.974684	0.963834	0.964865	0.986963
55.9125	0.867723	0.736054	0.806369	0.974949	0.964546	0.961205	0.987637
56.0111	0.868073	0.730729	0.808585	0.974694	0.963783	0.963528	0.986698
56.1097	0.87974	0.73645	0.805326	0.974429	0.962846	0.964674	0.987438
56.2083	0.876078	0.731305	0.81942	0.97546	0.964353	0.963542	0.987217
56.3069	0.881025	0.740863	0.822417	0.974317	0.964648	0.963263	0.98704
56.4056	0.881602	0.744348	0.826104	0.975133	0.966023	0.966762	0.987195
56.5042	0.891792	0.744769	0.816702	0.976358	0.965443	0.966409	0.986852
56.6028	0.883752	0.739255	0.809031	0.975868	0.965188	0.96588	0.986079
56.7014	0.880151	0.760281	0.822417	0.976052	0.966054	0.966042	0.987405
56.8	0.87988	0.738248	0.818284	0.97696	0.966991	0.963704	0.986698
56.8986	0.87711	0.74316	0.826225	0.976898	0.96697	0.965218	0.987836
56.9972	0.872399	0.74778	0.816553	0.975654	0.966054	0.971084	0.990532
57.0958	0.870616	0.759051	0.826699	0.976215	0.967775	0.973362	0.989714
57.1944	0.870563	0.754551	0.826997	0.976919	0.968213	0.968452	0.988731
57.2931	0.871341	0.761098	0.828701	0.977562	0.967745	0.9661	0.989029
57.3917	0.870721	0.763163	0.820704	0.977062	0.968661	0.969849	0.989383
57.4903	0.872574	0.75554	0.834965	0.977092	0.96802	0.967526	0.988742
57.5889	0.871219	0.761262	0.849273	0.977143	0.968305	0.967791	0.988598
57.6875	0.865949	0.762457	0.835496	0.978123	0.968997	0.968467	0.989416
57.7861	0.867164	0.769942	0.840318	0.977449	0.968895	0.970452	0.989736
57.8847	0.867863	0.766019	0.836985	0.979409	0.968549	0.974627	0.990819
57.9833	0.863467	0.764152	0.84325	0.978205	0.969333	0.968276	0.988731
58.0819	0.85956	0.767981	0.84945	0.977847	0.969506	0.970055	0.988963
58.1806	0.854089	0.768686	0.851945	0.978419	0.97026	0.970966	0.989482
58.2792	0.854884	0.767017	0.855482	0.979327	0.969547	0.971099	0.991979
58.3778	0.857969	0.768514	0.857195	0.979164	0.970281	0.967482	0.988653
58.4764	0.856318	0.779991	0.859959	0.978674	0.970219	0.971084	0.987814
58.575	0.857777	0.775225	0.849534	0.977174	0.969313	0.965571	0.987781
58.6736	0.863406	0.772927	0.854151	0.978551	0.970393	0.970922	0.990554
58.7722	0.862846	0.783905	0.857064	0.97848	0.970097	0.967732	0.989979
58.8708	0.873203	0.780894	0.849794	0.977286	0.970556	0.964204	0.987206
58.9694	0.873788	0.774166	0.845391	0.978939	0.969792	0.961896	0.985847
59.0681	0.877083	0.780756	0.853592	0.977827	0.969904	0.966835	0.990322
59.1667	0.875589	0.792612	0.848863	0.977858	0.970372	0.966056	0.987891
59.2653	0.879889	0.780877	0.854523	0.978929	0.969822	0.961749	0.987593
59.3639	0.889205	0.788594	0.859001	0.978266	0.970943	0.961925	0.987968
59.4625	0.889835	0.803529	0.865116	0.978041	0.970973	0.963601	0.987283
59.5611	0.890595	0.800527	0.846369	0.979327	0.971391	0.96344	0.987493
59.6597	0.897377	0.798642	0.864558	0.978143	0.971391	0.963484	0.98651
59.7583	0.898811	0.81307	0.871335	0.978868	0.971116	0.965733	0.987493
59.8569	0.904902	0.814782	0.864493	0.978031	0.971971	0.963587	0.9863
59.9556	0.90797	0.819557	0.877283	0.97846	0.971778	0.963175	0.987062
60.0542	0.909193	0.821759	0.872424	0.979633	0.972389	0.963513	0.988675
60.1528	0.914621	0.823377	0.873913	0.979664	0.97303	0.965806	0.98809
60.2514	0.921586	0.828857	0.881304	0.980102	0.974049	0.96466	0.988112
60.35	0.921316	0.830638	0.873504	0.979327	0.973295	0.963807	0.987515
60.4486	0.924698	0.830793	0.861728	0.979051	0.972012	0.96782	0.988532
60.5472	0.923684	0.834759	0.878707	0.980776	0.973906	0.967997	0.989073
60.6458	0.925598	0.839508	0.888183	0.979694	0.972705	0.965189	0.989758
60.7444	0.930886	0.840093	0.889682	0.981776	0.97358	0.966424	0.989029
60.8431	0.93391	0.839662	0.882952	0.982327	0.974955	0.96638	0.989427
60.9417	0.935614	0.847784	0.876622	0.980766	0.974385	0.966571	0.989913
61.0403	0.943637	0.850735	0.877525	0.98199	0.975638	0.96904	0.989493
61.1389	0.947413	0.862229	0.889161	0.981276	0.976147	0.96635	0.989968
61.2375	0.950323	0.858701	0.885437	0.981755	0.975332	0.96757	0.989559
61.3361	0.943261	0.853978	0.876585	0.981541	0.97522	0.968438	0.989824
61.4347	0.947316	0.860396	0.885158	0.981072	0.976086	0.968305	0.989515
61.5333	0.94466	0.869584	0.887718	0.982643	0.976035	0.966909	0.991471
61.6319	0.938856	0.868053	0.896198	0.983021	0.977033	0.966321	0.989637
61.7306	0.942545	0.864061	0.905842	0.982235	0.977817	0.969393	0.990432
61.8292	0.94764	0.864009	0.900909	0.983266	0.977053	0.96929	0.990686
61.9278	0.947456	0.866479	0.899047	0.982806	0.977522	0.968511	0.99009
62.0264	0.949047	0.868139	0.901495	0.983776	0.978571	0.970628	0.99041
62.125	0.943532	0.873765	0.889924	0.984398	0.978418	0.976258	0.992719
62.2236	0.940858	0.87965	0.900536	0.984694	0.978826	0.971687	0.990465
62.3222	0.940508	0.874092	0.90075	0.98396	0.978082	0.968247	0.991084
62.4208	0.944773	0.877293	0.895956	0.984296	0.978734	0.971966	0.990145
62.5194	0.961143	0.882584	0.901095	0.984133	0.979101	0.970128	0.990951
62.6181	0.971666	0.88864	0.900043	0.985072	0.978204	0.97101	0.992156
62.7167	0.978456	0.895316	0.895668	0.985194	0.978204	0.970687	0.990996
62.8153	0.984225	0.883909	0.903971	0.984143	0.978968	0.970069	0.99199
62.9139	0.983062	0.893656	0.916454	0.984266	0.978928	0.970217	0.991128
63.0125	0.98426	0.891368	0.9219	0.984949	0.979467	0.972686	0.991316
63.1111	0.985413	0.88975	0.905274	0.985459	0.98073	0.974583	0.991426
63.2097	0.989302	0.899928	0.904018	0.985429	0.979956	0.97248	0.99146
63.3083	0.986191	0.904616	0.91395	0.985868	0.980679	0.974009	0.991747
63.4069	0.985204	0.901132	0.925549	0.985745	0.980272	0.97273	0.991979
63.5056	0.986986	0.906423	0.925214	0.986102	0.980343	0.975274	0.992995
63.6042	0.988297	0.902354	0.92876	0.986531	0.981484	0.973539	0.993017
63.7028	0.988105	0.90897	0.928593	0.986245	0.982207	0.978846	0.99578
63.8014	0.987869	0.914278	0.930482	0.985857	0.981728	0.972613	0.993813
63.9	0.987633	0.917005	0.930529	0.987225	0.981851	0.973024	0.993227
63.9986	0.988953	0.926752	0.925558	0.9875	0.982523	0.973759	0.993912
64.0972	0.985649	0.922657	0.91894	0.988296	0.983541	0.97595	0.992819
64.1958	0.988324	0.929609	0.9258	0.987133	0.982523	0.974759	0.992531
64.2944	0.987834	0.928	0.937101	0.987857	0.982828	0.974994	0.994984
64.3931	0.988437	0.931975	0.936235	0.98849	0.983042	0.977288	0.994807
64.4917	0.991077	0.92831	0.943496	0.986857	0.983378	0.977346	0.993879
64.5903	0.991924	0.928258	0.932493	0.987439	0.983226	0.975229	0.994365
64.6889	0.990814	0.932267	0.94061	0.987408	0.982757	0.979316	0.991493
64.7875	0.992868	0.935338	0.932065	0.988582	0.983826	0.97667	0.98841
64.8861	0.991374	0.931639	0.934159	0.988133	0.984305	0.978375	0.989416
64.9847	0.991697	0.93952	0.944641	0.989204	0.985262	0.977626	0.988896
65.0833	0.991059	0.937463	0.933098	0.988919	0.985517	0.976935	0.98936
65.1819	0.991514	0.941662	0.94155	0.989439	0.986149	0.979493	0.988918
65.2806	0.991671	0.949929	0.937092	0.989786	0.986546	0.978522	0.990377
65.3792	0.991313	0.946342	0.937054	0.990521	0.986281	0.98058	0.99041
65.4778	0.991811	0.954326	0.936738	0.990908	0.987249	0.982051	0.992266
65.5764	0.994546	0.955969	0.953252	0.991459	0.987636	0.985108	0.991636
65.675	0.992667	0.958911	0.950962	0.991051	0.987707	0.9833	0.990266
65.7736	0.993637	0.963445	0.95448	0.991959	0.988165	0.982859	0.992178
65.8722	0.993034	0.962103	0.970668	0.992255	0.988552	0.98283	0.99094
65.9708	0.996408	0.966473	0.96404	0.993653	0.989907	0.984035	0.990554
66.0694	0.994372	0.970603	0.954331	0.99297	0.989398	0.983947	0.993283
66.1681	0.994136	0.952769	0.961853	0.994225	0.989459	0.980448	0.992498
66.2667	0.9948	0.957896	0.954545	0.994	0.990161	0.986167	0.992808
66.3653	0.997186	0.958928	0.967578	0.993153	0.990935	0.984829	0.992686
66.4639	0.995779	0.959092	0.961508	0.993857	0.990773	0.986828	0.993051
66.5625	0.994363	0.958421	0.968369	0.993133	0.991272	0.985241	0.991625
66.6611	0.995604	0.959152	0.970287	0.993551	0.990701	0.987299	0.993448
66.7597	0.995884	0.957406	0.960373	0.99551	0.991669	0.98527	0.992642
66.8583	0.996548	0.960004	0.962802	0.994112	0.99227	0.988107	0.991559
66.9569	0.99501	0.95824	0.965511	0.993612	0.991832	0.988357	0.992553
67.0556	0.998707	0.961062	0.969365	0.99397	0.991995	0.991679	0.993614
67.1542	0.996198	0.963153	0.976011	0.994704	0.992881	0.986564	0.994111
67.2528	0.996889	0.957173	0.982034	0.994867	0.992463	0.98846	0.993426
67.3514	0.992781	0.967592	0.981895	0.99549	0.993095	0.98943	0.994597
67.45	0.993515	0.965174	0.977324	0.996408	0.993767	0.990577	0.99473
67.5486	0.994022	0.970594	0.97576	0.99601	0.992901	0.992223	0.995117
67.6472	0.995272	0.971515	0.974448	0.996888	0.994174	0.997016	0.997282
67.7458	0.997195	0.970353	0.977473	0.997143	0.994561	0.99287	0.995824
67.8444	1	0.976789	0.974922	0.996357	0.99447	0.992194	0.994211
67.9431	0.996443	0.979249	0.975611	0.996561	0.994235	0.99287	0.994564
68.0417	0.994441	0.977098	0.983486	0.99699	0.994836	0.993752	0.994608
68.1403	0.9948	0.980333	0.985227	0.997449	0.994398	0.996648	0.997028
68.2389	0.994538	0.981254	0.988318	0.996092	0.994429	0.990989	0.99536
68.3375	0.99563	0.9822	0.993344	0.997235	0.995875	0.994678	0.995161
68.4361	0.995455	0.985891	0.99528	0.99752	0.996313	0.993605	0.995128
68.5347	0.996731	0.987775	0.992544	0.998418	0.994755	0.993297	0.99673
68.6333	0.996469	0.982759	0.989248	0.997633	0.99617	0.995502	0.995945
68.7319	0.995604	0.986175	0.991455	0.998276	0.996578	1	1
68.8306	0.995884	0.984927	0.995671	0.997367	0.997576	0.995281	0.996796
68.9292	0.997203	0.987835	0.995225	0.997429	0.996812	0.995163	0.99631
69.0278	0.995455	0.990803	0.996528	0.999184	0.998279	0.994899	0.997658
69.1264	0.996434	0.99267	0.996621	0.998663	0.997057	0.996839	0.99547
69.225	0.994931	0.987801	0.994378	0.998541	0.99835	0.99681	0.998431
69.3236	0.995018	0.992713	0.993642	0.997949	0.99835	0.995163	0.997647
69.4222	0.996128	0.995544	0.998539	0.999245	0.998452	0.998339	0.997083
69.5208	0.994372	1	0.997189	0.999622	0.999888	0.998897	0.997304
69.6194	0.994931	0.996946	0.99932	1	1	0.996678	0.996851
69.7181	0.996618	0.996068	1	0.999867	0.998798	0.998501	0.997127

## Sheet: Figure 5d
Data in figure 5d
Without shaking	Shaking	Plateau shaking
0.093	0.3225	0.1165

[truncated: 21 more sheets: Figure 5e, Figure 5f, Figure 6a, Figure 6b, Figure 6c, Figure S1, FIgure S2, Figure S3, Figure S4, Figure S5, Figure S6, Figure S7, Figure S8, Figure S9, Figure S10, Figure S12, Figure S13, Figure S14, Figure S15, Figure S16 …]
